# Supplementary material for: Identification of Druggable Genes for Asthma by Integrated Genomic Network Analysis
Source: Biomedicines. 2022 Jan 6;10(1):113. doi: 10.3390/biomedicines10010113 (PMC8773254; doi:10.3390/biomedicines10010113)
Supplement: Supplementary file 1 [file biomedicines-10-00113-s001.zip › Supplementary Table S1.xlsx]

## Sheet: GWAS data
Table S1. Asthma-associated SNPs from GWAS catalog
Variant and risk allele	P-value	OR	CI	Mapped gene
rs3001426-?	1 x 10-10	1.0661	[1.05-1.09]	STAT6
rs2069408-C	1 x 10-10	1.15	[1.10-1.20]	PMEL, CDK2
rs659529-?	1 x 10-10	1.07527	[1.05-1.1]	LAYN, SIK2
rs12543811-G	1 x 10-10	1.08696	[1.05-1.11]	AC034114.2
rs10957978-?	1 x 10-11	1.07066	[1.05-1.09]	AC034114.2
rs2706362-?	1 x 10-11	'-	[0.078-0.142]	RAD50, AC116366.3
rs2766664-?	1 x 10-11	1.08	[1.06-1.11]	AL157838.1
rs11078927-C	1 x 10-12	1.52	'-	GSDMB
rs907092-G	1 x 10-12	1.41	'-	IKZF3
rs10876864-?	1 x 10-13	1.05	'-	SUOX, IKZF4
rs20541-G	1 x 10-14	'-	[0.081-0.159]	TH2LCRR, IL13
rs1241357-?	1 x 10-14	1.0989	'-	RNU6-13P, AC009597.2
rs9911533-?	1 x 10-15	1.08696	'-	SMARCE1, AC004585.2
rs7936323-?	1 x 10-16	1.0846	[1.06-1.1]	EMSY, AP001189.2
rs2428494-?	1 x 10-16	1.08696	[1.06-1.11]	HLA-B
rs148906978-?	1 x 10-16	1.1236	[1.09-1.15]	TLR1, TLR6
rs3763309-A	1 x 10-18	'-	[0.091-0.169]	HLA-DRA, TSBP1-AS1
rs17843604-?	1 x 10-18	1.11111	[1.08-1.14]	HLA-DQA1, HLA-DQB1
rs7705653-?	1 x 10-19	1.14	'-	AC008782.1, SLC25A46
rs144829310-?	1 x 10-31	1.165	[1.136-1.195]	IL33, GTF3AP1
rs3104367-?	1 x 10-40	1.14679	[1.12-1.17]	HLA-DQA1
rs114633080-?	1 x 10-6	'-	'-	AL023283.1, UTRN
rs10811516-?	1 x 10-6	'-	'-	IFNA22P, IFNA14
rs347412-A	1 x 10-6	'-	[NR]	DGKH
rs13405366-A	1 x 10-6	4.3	[2.28-8.12]	AC073062.1
rs14271-A	1 x 10-6	34.08	[3.52-329.69]	CLSTN1, PIK3CD
rs1435547-A	1 x 10-6	34.08	[3.52-329.69]	GREB1
rs1442808-A	1 x 10-6	34.08	[3.52-329.69]	AC022523.1
rs16841200-G	1 x 10-6	34.08	[3.52-329.69]	RPLP0P7, CDK7P1
rs16894878-A	1 x 10-6	34.08	[3.52-329.69]	OR5V1
rs16995986-G	1 x 10-6	34.08	[3.52-329.69]	ARHGAP24
rs171165-A	1 x 10-6	11.49	[3.29-40.16]	ATRN
rs17167307-G	1 x 10-6	34.43	[3.56-333.11]	AC011287.1
rs188610-A	1 x 10-6	11.49	[3.29-40.16]	SLC6A12, AC007406.4
rs2479808-A	1 x 10-6	34.08	[3.52-329.69]	CASC15
rs2586731-C	1 x 10-6	6.67	[2.75-16.17]	MRO, MAPK4
rs10048897-G	1 x 10-6	34.08	[3.52-329.69]	LINC00528
rs10237103-A	1 x 10-6	34.08	[3.52-329.69]	GNAI1
rs10268774-G	1 x 10-6	34.08	[3.52-329.69]	CACNA2D1, MTHFD2P5
rs111361850-A	1 x 10-6	34.08	[3.52 - 329.69]	LINC01091
rs11240285-G	1 x 10-6	34.08	[3.52-329.69]	NFASC, RF00601
rs114154155-G	1 x 10-6	34.08	[3.52-329.69]	TMEM26
rs114190122-G	1 x 10-6	34.03	[3.52-329.29]	CLSTN1
rs114252942-A	1 x 10-6	34.08	[3.52-329.69]	AC016065.1, AC009435.1
rs114280567-A	1 x 10-6	34.08	[3.52-329.69]	LINC00330, NUFIP1
rs114326390-A	1 x 10-6	33.95	[3.51-328.49]	PCDH7, AC106868.1
rs114332009-G	1 x 10-6	34.03	[3.52-329.29]	AC124276.1
rs114356520-A	1 x 10-6	33.99	[3.51-328.89]	PTPN3, RF00019
rs114646018-A	1 x 10-6	34.08	[3.52-329.69]	SAXO1, ADAMTSL1
rs115882204-A	1 x 10-6	34.08	[3.52-329.69]	MPP7
rs115958457-A	1 x 10-6	34.43	[3.56-333.11]	AC093519.1, LINC02188
rs116278466-A	1 x 10-6	34.08	[3.52-329.69]	COX7A2, COL12A1
rs11635191-A	1 x 10-6	2.32	[1.64-3.3]	CCDC33
rs11877305-A	1 x 10-6	34.08	[3.52-329.69]	RNA5SP461, AC123786.2
rs11971779-A	1 x 10-6	2.43	[1.69-3.5]	LUC7L2, C7orf55-LUC7L2
rs12451788-?	1 x 10-6	2.7	[1.79-4]	DPH1
rs12691052-A	1 x 10-6	34.03	[3.52-329.29]	CETP
rs12248541-G	1 x 10-6	34.08	[3.52-329.69]	SH3PXD2A
rs2646928-G	1 x 10-6	34.08	[3.52-329.69]	CCDC167
rs27387-A	1 x 10-6	4.44	[2.29-8.59]	PRICKLE2
rs28375794-G	1 x 10-6	3.76	[2.12-6.66]	ADAM20P3, AC108073.1
rs342958-G	1 x 10-6	34.08	[3.52-329.69]	ARHGAP24, AC097488.1
rs356150-C	1 x 10-6	34.08	[3.52-329.69]	AC123786.2, RNA5SP461
rs4748185-A	1 x 10-6	33.99	[3.51-328.89]	ITGA8
rs487836-G	1 x 10-6	34.03	[3.52-329.29]	POLR2M
rs55816310-A	1 x 10-6	33.91	[3.51-328.09]	ADGRA1, LINC01168
rs566767-A	1 x 10-6	34.08	[3.52-329.69]	POLR2M, ALDH1A2
rs56868568-G	1 x 10-6	34.03	[3.52-329.29]	AC003986.3, AC003986.1
rs59294057-C	1 x 10-6	34.08	[3.52-329.69]	AC021355.1, GFRA2
rs59448276-A	1 x 10-6	34.08	[3.52-329.69]	KRT86, KRT81
rs61741390-G	1 x 10-6	34.03	[3.52-329.29]	PARD3B
rs7000447-G	1 x 10-6	2.35	[1.65-3.34]	ASAP1, AC090987.1
rs7112383-A	1 x 10-6	34.08	[3.52-329.69]	SLC5A12
rs7137521-A	1 x 10-6	34.08	[3.52-329.69]	AC007368.1
rs7161179-A	1 x 10-6	34.08	[3.52-329.69]	AL133467.2
rs73132886-C	1 x 10-6	34.08	[3.52-329.69]	AP3B1
rs73737676-A	1 x 10-6	34.08	[3.52-329.69]	RF00019, AC021218.1
rs73976923-A	1 x 10-6	34.03	[3.52-329.29]	AIPL1, AC055872.2
rs74874915-A	1 x 10-6	2.55	[1.72-3.76]	AC124248.1, RN7SL363P
rs74935252-A	1 x 10-6	34.03	[3.52-329.29]	CMYA5
rs7551641-C	1 x 10-6	34.08	[3.52-329.69]	GAPDHP58, HSD3BP1
rs7576072-G	1 x 10-6	34.08	[3.52-329.69]	AC016766.1
rs76506302-G	1 x 10-6	34.08	[3.52-329.69]	FTCDNL1
rs76582905-G	1 x 10-6	34.08	[3.52-329.69]	TMEM132D, AC055717.2
rs76780579-A	1 x 10-6	34.08	[3.52-329.69]	BNC2
rs76833157-C	1 x 10-6	6.67	[2.75-16.17]	AC016766.1
rs7733624-A	1 x 10-6	34.08	[3.52-329.69]	AC091987.1, AC099520.1
rs7735563-G	1 x 10-6	6.67	[2.75-16.17]	RAPGEF6, AC008695.1
rs78894156-G	1 x 10-6	34.03	[3.52-329.29]	OTOG
rs79014439-G	1 x 10-6	34.08	[3.52-329.69]	RIPOR2
rs7921536-G	1 x 10-6	34.03	[3.52-329.29]	SH3PXD2A
rs79392787-A	1 x 10-6	34.08	[3.52-329.69]	BTF3P14, AC055872.2
rs936332-G	1 x 10-6	2.27	[1.62-3.2]	KRT7-AS, KRT7
rs9367895-G	1 x 10-6	34.08	[3.52-329.69]	AL021407.2, MYLIP
rs9589866-A	1 x 10-6	34.08	[3.52-329.69]	UBBP5, LINC00430
rs9949526-A	1 x 10-6	34.03	[3.52-329.29]	AC068473.4, AC068473.1
rs4736655-A	1 x 10-6	34.08	[3.52-329.69]	AF186190.1, KC877373.1
rs78930606-C	1 x 10-6	'-	'-	SELENOKP3, CEP85L
rs72716237-A	1 x 10-6	'-	'-	AL442639.1, AL353753.1
rs4957798-?	1 x 10-6	'-	[0.084-0.194]	FER
rs3741578-?	1 x 10-6	'-	[0.15-0.35]	ZBTB39
rs58354223-?	1 x 10-6	'-	[0.14-0.33]	AC058822.1
rs77829948-?	1 x 10-6	'-	[0.69-0.84]	KIF16B
rs7169793-?	1 x 10-6	'-	[-0.08168-0.53768]	AC084759.3, AC084759.1
rs116201499-?	1 x 10-6	'-	[0.52-0.7]	ERCC4, U95743.1
rs2431345-?	1 x 10-6	'-	[0.13-0.32]	KRT18P16, LINC01170
rs62344088-?	1 x 10-6	'-	[0.15-0.36]	PLEKHG4B
rs117733692-?	1 x 10-6	3.332	'-	MSRA
rs2544523-T	1 x 10-6	1.07	[NR]	AC113608.2, LINC01804
rs281508-?	1 x 10-6	'-	'-	PRKCE
rs917063-?	1 x 10-6	'-	'-	AC004817.3, AC004817.2
rs848512-?	1 x 10-6	'-	'-	CRIM1
rs1425902-G	1 x 10-6	2.14	[1.56-2.94]	AC009646.2
rs295137-T	1 x 10-6	'-	'-	MAIP1, SPATS2L
rs9883878-?	1 x 10-6	'-	'-	RNU6-1120P, AC109779.1
rs9297216-?	1 x 10-6	'-	'-	AC090993.1, AC087855.2
rs4938096-T	1 x 10-6	1.3	[1.17?1.44]	AP002518.1
rs11655198-?	1 x 10-63	1.18064	[1.16-1.2]	ZPBP2
rs2305480-G	1 x 10-7	1.18	[1.11-1.23]	GSDMB
rs1295686-T	1 x 10-7	1.15	[1.09-1.20]	IL13, TH2LCRR
rs11071559-C	1 x 10-7	1.18	[1.11-1.25]	RORA
rs10485681-?	1 x 10-7	'-	'-	RF00568, AL049812.2
rs118079879-A	1 x 10-7	5.93	[2.82-12.48]	PDZRN4
rs76684306-G	1 x 10-7	6.56	[2.97-14.49]	FBXL7
rs2147959-?	1 x 10-7	'-	[0.17-0.36]	HIST3H2A, RPL23AP15
rs9866261-G	1 x 10-7	1.45	[1.26-1.66]	ADAMTS9
rs6054973-?	1 x 10-7	'-	'-	MIR8062, RN7SL547P
rs6683383-?	1 x 10-8	1.062	[1.040-1.084]	ADORA1
rs13412757-?	1 x 10-8	1.062	[1.040-1.084]	LINC00299
rs1723018-?	1 x 10-8	1.0582	[1.04-1.08]	CD247
rs2284033-G	1 x 10-8	1.12	[1.08-1.16]	IL2RB
rs7003550-?	1 x 10-8	'-	'-	NCRNA00250
rs2514805-G	1 x 10-8	2.95	[2-4.35]	CDH17
rs9268516-T	1 x 10-8	1.15	[1.10-1.21]	TSBP1-AS1, HLA-DRA
rs4794820-?	1 x 10-8	1.33	[1.20-1.45]	AC090844.2
rs61816761-A	1 x 10-8	1.36	[1.22-1.51]	FLG-AS1, FLG
rs9269080-?	1 x 10-8	1.0989	[1.05-1.11]	HLA-DRB9
rs742230-?	1 x 10-8	1.04167	'-	RUNX3
rs8008961-?	1 x 10-8	1.05	'-	RAD51B
rs742230-?	1 x 10-8	1.06383	[1.04-1.09]	RUNX3
rs62026376-C	1 x 10-8	1.17	[1.11-1.24]	CLEC16A
rs2596464-C	1 x 10-8	1.12	[1.08-1.17]	LINC01149, HCP5
rs74380195-G	1 x 10-9	4.02	[2.49-6.48]	AP001486.3, AP001486.1
rs13408661-G	1 x 10-9	1.23	[1.15-1.31]	IL1RL1, IL18R1
rs7305461-A	1 x 10-9	1.0989	[1.06-1.14]	ERBB3, RPS26
rs10411428-T	1 x 10-9	'-	'-	AC011468.4, ZNF841
rs11666341-A	1 x 10-9	'-	'-	ZNF841, AC011468.4
rs3024971-?	1 x 10-9	1.11111	[1.08-1.15]	STAT6
rs1837253-C	1 x 10-9	1.17	[1.12-1.24]	AC010395.1, TSLP
rs11071558-A	1 x 10-9	1.1236	[1.09-1.16]	RORA
rs350729-?	2 x 10-10	'-	[NR]	AC010967.1
rs987870-C	2 x 10-10	1.4	[1.26-1.55]	HLA-DPA1
rs10905284-C	2 x 10-10	1.11111	[1.08-1.14]	GATA3
rs1663687-A	2 x 10-10	'-	[0.06-0.1]	LINC00709, AC044784.1
rs17806299-A	2 x 10-10	'-	[0.061-0.139]	CLEC16A
rs2169282-?	2 x 10-10	1.09	'-	TPD52L3, UHRF2
rs10074523-?	2 x 10-10	1.1	'-	KIF3A
rs10008032-?	2 x 10-10	1.06383	[1.04-1.09]	KLF3, RNA5SP158
rs1409123-?	2 x 10-10	1.06383	[1.04-1.09]	KRT8P37, CHCHD3P1
rs3095318-?	2 x 10-11	'-	[0.25-0.45]	PSORS1C1, CDSN
rs6894249-G	2 x 10-11	'-	[0.07-0.11]	C5orf56, AC116366.3
rs61839660-?	2 x 10-11	1.12	'-	IL2RA
rs7686660-T	2 x 10-12	1.16	[1.11-1.21]	AC104596.1
rs2941522-T	2 x 10-12	1.11	[1.08-1.15]	IKZF3, GRB7
rs2381416-?	2 x 10-12	'-	'-	GTF3AP1, AL162384.1
rs2325291-G	2 x 10-12	1.0989	[1.06-1.12]	BACH2
rs1701704-G	2 x 10-13	1.19	[1.14-1.25]	IKZF4
rs2596464-C	2 x 10-13	'-	[0.07-0.11]	LINC01149, HCP5
rs2786098-?	2 x 10-13	'-	[NR]	CRB1
rs6881270-?	2 x 10-14	1.0989	'-	IL7R
rs7927894-T	2 x 10-14	1.1	[1.08-1.13]	AP001189.2, EMSY
rs34290285-?	2 x 10-15	1.107	[1.079-1.135]	D2HGDH
rs204993-A	2 x 10-15	1.17	[1.12-1.21]	PBX2
rs10508372-C	2 x 10-15	1.16	[1.12-1.21]	AC044784.2, AC044784.1
rs1986009-A	2 x 10-15	1.17	[1.13-1.22]	IL5, AC116366.3
rs3771180-?	2 x 10-15	'-	'-	IL1RL1, IL18R1
rs34290285-?	2 x 10-15	1.0989	[1.08-1.12]	D2HGDH
rs2155219-T	2 x 10-15	1.33	[1.24-1.43]	EMSY, AP001189.2
rs2244012-?	2 x 10-16	1.102	[1.077-1.128]	RAD50, AC116366.3
rs1017494-?	2 x 10-16	1.06383	'-	AC010148.1, AC104394.1
rs9911533-?	2 x 10-16	1.08696	[1.06-1.11]	SMARCE1, AC004585.2
rs28393318-?	2 x 10-19	1.08696	'-	TLR10
rs7705653-?	2 x 10-20	1.14	[1.11-1.17]	AC008782.1, SLC25A46
rs56375023-?	2 x 10-21	1.11483	[1.09-1.14]	SMAD3
rs36045143-?	2 x 10-21	1.07527	'-	CLEC16A
rs56062135-?	2 x 10-22	1.16	'-	SMAD3
rs10455025-C	2 x 10-25	'-	[0.12-0.16]	TSLP, AC010395.1
rs72823641-?	2 x 10-27	1.1236	'-	IL18R1, IL1RL1
rs9272346-A	2 x 10-28	'-	[0.13-0.17]	HLA-DQA1
rs12479210-T	2 x 10-29	1.19	[1.16-1.23]	IL1RL1, IL18R1
rs2952156-A	2 x 10-30	1.14943	[1.12-1.19]	ERBB2
rs17161791-C	2 x 10-6	'-	[NR]	AC004852.2, GAPDHP68
rs12622534-A	2 x 10-6	2.26	[1.6-3.19]	PRKCE
rs12722556-A	2 x 10-6	4.6	[2.31-9.16]	IL2RA, AL137186.1
rs1346220-G	2 x 10-6	15.45	[3.42-69.69]	PARVA
rs141337143-A	2 x 10-6	15.23	[3.38-68.72]	AC006065.1, NDUFA5P6
rs1479279-G	2 x 10-6	5	[2.42-10.33]	LINC02270, AC108037.1
rs1555804-G	2 x 10-6	15.23	[3.38-68.72]	MSRB2
rs16876083-A	2 x 10-6	8.65	[2.96-25.28]	AC131254.1, AC131254.3
rs190141647-G	2 x 10-6	11.39	[3.26-39.81]	RARRES1
rs2279695-A	2 x 10-6	15.23	[3.38-68.72]	C12orf49
rs10174165-A	2 x 10-6	2.89	[1.84-4.53]	HDAC4-AS1, AC079612.1
rs11225569-A	2 x 10-6	3.06	[1.89-4.95]	DYNC2H1
rs116212486-A	2 x 10-6	3.92	[2.13-7.21]	EFHD1, GIGYF2
rs116520962-A	2 x 10-6	15.23	[3.38-68.72]	KLKP1
rs116940963-G	2 x 10-6	7.39	[2.82-19.36]	SNAP25-AS1, SNAP25
rs117405208-C	2 x 10-6	15.23	[3.38-68.72]	AC110741.2, AC110741.3
rs12074934-C	2 x 10-6	15.23	[3.38-68.72]	AL513323.1, OR10J3
rs3796392-A	2 x 10-6	15.21	[3.37-68.63]	EFCAB12
rs4635580-A	2 x 10-6	3.8	[2.11-6.84]	PTPRT
rs55798256-G	2 x 10-6	3.1	[1.91-5.02]	AC016885.2, LINC00535
rs6586977-G	2 x 10-6	15.23	[3.38-68.72]	AC021355.1
rs66714249-A	2 x 10-6	8.66	[2.96-25.31]	SYT9
rs67335251-A	2 x 10-6	3.06	[1.89-4.96]	ADCY9
rs73302615-A	2 x 10-6	15.23	[3.38-68.72]	JAZF1-AS1
rs7344105-G	2 x 10-6	15.21	[3.37-68.63]	PYGB, AL121772.1
rs7358151-G	2 x 10-6	15.23	[3.38-68.72]	MKX
rs74377925-G	2 x 10-6	5.34	[2.48-11.51]	MGST1
rs75515191-C	2 x 10-6	15.21	[3.37-68.63]	LINC00636, LINC00635
rs76650652-A	2 x 10-6	5.86	[2.59-13.3]	CCDC178, AC091198.1
rs77156671-A	2 x 10-6	15.23	[3.38-68.72]	MARCH1, AC074198.2
rs7720886-G	2 x 10-6	2.87	[1.83-4.5]	NREP, STARD4-AS1
rs77302254-A	2 x 10-6	3.86	[2.14-6.96]	AC104031.1, GALNT18
rs78788148-A	2 x 10-6	15.23	[3.38-68.72]	AC090403.1, LINC01908
rs79835348-C	2 x 10-6	7.39	[2.82-19.36]	CREB5
rs80221072-A	2 x 10-6	15.23	[3.38-68.72]	NPAS3
rs9963330-A	2 x 10-6	15.23	[3.38-68.72]	NEDD4L
rs115997623-T	2 x 10-6	'-	'-	NDST3
rs1404568-G	2 x 10-6	'-	'-	SLC9A9
rs116020758-?	2 x 10-6	'-	[0.095-0.229]	TSBP1-AS1, BTNL2
rs114381917-?	2 x 10-6	'-	[0.3-0.72]	MAGI1
rs77960860-?	2 x 10-6	'-	[0.27-0.77]	CLSTN2
rs12669009-?	2 x 10-6	'-	[0.03-0.454]	SOCS5P1, GRM3
rs57728637-?	2 x 10-6	'-	[0.28-0.47]	AL442644.1, RNU6-329P
rs1293767-?	2 x 10-6	'-	[0.13-0.32]	OAS2, AC004551.1
rs1691562-?	2 x 10-6	'-	[0.13-0.32]	AC025161.1, AC124784.1
rs646356-?	2 x 10-6	'-	[0.16-0.37]	MROH7, MROH7-TTC4
rs11498342-?	2 x 10-6	'-	[0.13-0.3]	ABCD1P2, AL133216.1
rs74106266-?	2 x 10-6	'-	[0.33-0.8]	AC089998.1, TMTC2
rs11745587-?	2 x 10-6	1.26	[1.15-1.39]	C5orf56, AC116366.3
rs2844510-T	2 x 10-6	'-	[0.051-0.129]	HCP5, LINC01149
rs17525472-?	2 x 10-6	'-	'-	SCG3, DMXL2
rs1872085-?	2 x 10-6	'-	'-	SDK2
rs10197862-?	2 x 10-6	1.99	[NR]	IL18R1, IL1RL1
rs1323555-?	2 x 10-6	'-	[NR]	CYSLTR2
rs6517368-C	2 x 10-6	1.1201	[1.07-1.17]	AP000696.1
rs17605016-G	2 x 10-6	1.1878	[1.12-1.26]	FAM19A2
rs343496-T	2 x 10-6	1.1351	[1.08-1.19]	AL162384.1, GTF3AP1
rs2705520-?	2 x 10-6	'-	'-	ATG3
rs11141597-?	2 x 10-6	'-	'-	GAS1, AL353613.2
rs2473967-?	2 x 10-6	'-	'-	SOCS5P5, FCF1P10
rs1122396-G	2 x 10-6	1.31579	'-	TMEM9
rs3758697-A	2 x 10-6	1.33	[1.18?1.50]	ARHGAP42
rs12542922-A	2 x 10-6	1.63934	'-	LINC00536
rs1295686-T	2 x 10-6	1.31	[1.17-1.48]	IL13, TH2LCRR
rs2073643-T	2 x 10-7	1.11	[1.06-1.15]	SLC22A5
rs1672691-A	2 x 10-7	2.5	[1.76-3.55]	ZBTB16
rs10769691-A	2 x 10-7	3.13	[2-4.9]	AC068733.1, AC068733.3
rs72974161-A	2 x 10-7	2.83	[1.88-4.26]	AC068492.1, DARS-AS1
rs74609360-A	2 x 10-7	4.14	[2.32-7.39]	KLF13, AC012236.1
rs141602583-?	2 x 10-7	'-	[0.4-0.89]	AC016065.1, AC009435.1
rs2040704-?	2 x 10-7	'-	[0.12-0.27]	TH2LCRR, RAD50, AC116366.3
rs7104956-?	2 x 10-7	'-	[0.17-0.37]	AP2A2
rs114623225-?	2 x 10-7	'-	[0.18-0.4]	HCG18, HCG17
rs9534578-?	2 x 10-7	1.06	[NR]	GNG5P5, HTR2A
rs10519067-G	2 x 10-7	1.18	[1.18-1.33]	RORA
chr4:130040437-T	2 x 10-7	1.22	[1.14-1.32]	'-
rs660498-T	2 x 10-7	1.62	[1.35-1.95]	PTCHD3, RAB18
rs7315121-T	2 x 10-7	2.9	NR	FLJ12825, AC023794.3
rs4679858-G	2 x 10-7	1.48	NR	IQCJ-SCHIP1
rs10142119-G	2 x 10-7	1.96	[1.52-2.56]	LINC01550, AL163932.1
rs11252394-A	2 x 10-7	'-	'-	LINC00702, AC025822.2
rs3853750-C	2 x 10-7	1.1533	[1.1-1.21]	AC008782.1, SLC25A46
rs2675724-A	2 x 10-7	1.44	[1.26-1.66]	AL136100.1, C6orf118
rs7770848-?	2 x 10-7	'-	'-	SUPT3H, AL136140.2
rs4268898-C	2 x 10-7	1.26582	'-	ITSN2
rs3784099-?	2 x 10-8	1.06157	[1.04-1.08]	RAD51B
rs6959584-?	2 x 10-8	1.086	[1.055-1.117]	AC004836.1
rs16867528-A	2 x 10-8	7.39	[3.29-16.6]	FBXL7, CTD-2350J17.1
rs4129267-T	2 x 10-8	1.09	[1.06-1.12]	IL6R
rs7130588-G	2 x 10-8	1.09	[1.06-1.13]	AP001189.2, EMSY
rs11603634-G	2 x 10-8	1.09	[1.06-1.12]	MUC2, MUC5AC
rs9815663-T	2 x 10-8	'-	[NR]	AC034195.1
rs10957979-G	2 x 10-8	'-	[0.05-0.09]	AC034114.2
rs140179402-?	2 x 10-8	'-	'-	BCL2L13
rs4916533-?	2 x 10-8	1.07527	'-	NRROS, PIGX
rs12339348-?	2 x 10-8	1.07	[1.05-1.1]	IL33
rs56267624-?	2 x 10-8	1.14	[1.09-1.2]	RAD51B
rs115288876-?	2 x 10-8	1.15	[1.09-1.21]	AL450992.1
rs9272346-?	2 x 10-8	'-	'-	HLA-DQA1
rs17218161-?	2 x 10-8	'-	'-	LINC02494, AC096725.1
rs9357733-A	2 x 10-8	1.27	[1.17-1.38]	EFHC1
rs12460587-G	2 x 10-9	'-	'-	ZNF841, ZNF432
rs6475448-A	2 x 10-9	'-	[NR]	MLLT3
rs2136016-?	2 x 10-9	1.09	'-	AC034114.2
rs72699186-T	2 x 10-9	1.26	[1.16-1.35]	GTF3AP1, AL162384.1
rs1295685-A	2 x 10-9	1.16279	[1.11-1.22]	IL13, TH2LCRR
rs2855812-T	3 x 10-10	'-	[0.07-0.11]	MICB
rs10414065-?	3 x 10-10	1.0989	'-	AC008738.6, SLC7A10
rs3208007-?	3 x 10-10	1.05263	'-	RTEL1, RTEL1-TNFRSF6B
rs6461503-?	3 x 10-10	1.05	'-	ITGB8, EEF1A1P27
rs17806299-G	3 x 10-10	1.0989	[1.06-1.14]	CLEC16A
chr17:38040119-C	3 x 10-11	'-	'-	'-
rs61816766-?	3 x 10-11	1.21	[1.14-1.28]	FLG-AS1
rs1438673-C	3 x 10-11	1.16	[1.11-1.21]	WDR36, AC010468.3
rs56267605-?	3 x 10-12	1.05	'-	IL2, ADAD1
rs1438673-C	3 x 10-13	1.1236	[1.09-1.16]	WDR36, AC010468.3
rs6967330-A	3 x 10-14	1.26	[1.18-1.33]	CDHR3
rs3129943-T	3 x 10-15	1.17	[1.12-1.21]	TSBP1-AS1, TSBP1
rs2155219-T	3 x 10-15	'-	[0.09-0.13]	EMSY, AP001189.2
rs6881270-?	3 x 10-15	1.0989	[1.08-1.12]	IL7R
rs776111176-A	3 x 10-16	1.19048	[1.14-1.23]	HLA-DQA1, HLA-DRB1
rs2290400-C	3 x 10-20	1.34	[NR]	GSDMB
rs3894194-A	3 x 10-21	1.59	[1.44-1.76]	GSDMA
rs56062135-?	3 x 10-23	'-	[0.12-0.18]	SMAD3
rs2305479-T	3 x 10-24	'-	[0.19-0.27]	GSDMB
rs793607-?	3 x 10-28	1.08	'-	AC063944.1
rs1837253-?	3 x 10-31	1.14155	[1.12-1.17]	AC010395.1, TSLP
rs2304725-C	3 x 10-6	'-	[NR]	SLC6A11
rs1257344-?	3 x 10-6	2.32558	[1.61-3.33]	AC079584.1, RF00019
rs2376682-?	3 x 10-6	4.16667	[2.22-8.33]	RNU7-34P, LINC02215
rs113740863-G	3 x 10-6	4.82	[2.34-9.92]	AC091027.1, LINC01896
rs6141-?	3 x 10-6	2.38095	[1.64-3.45]	THPO
rs73912949-G	3 x 10-6	6.97	[2.7-17.99]	AC093904.1, ASAP2
rs7819937-?	3 x 10-6	2.5	[1.69-3.7]	CSMD1
rs9871967-G	3 x 10-6	15.18	[3.36-68.47]	IFT122
rs2402306-?	3 x 10-6	1.255	'-	UNC79
rs12105167-?	3 x 10-6	'-	[0.074-0.18]	AC092650.1
rs10171428-?	3 x 10-6	'-	[0.069-0.167]	TRPM8
rs12006110-?	3 x 10-6	'-	[0.068-0.378]	MIR147A, CDK5RAP2
rs191386225-?	3 x 10-6	'-	[0.27-0.46]	ME2P1, LINC01242
rs116276540-?	3 x 10-6	'-	[0.39-0.7]	CSMD3
rs112461602-?	3 x 10-6	'-	[0.27-0.64]	MSC-AS1
rs4673397-?	3 x 10-6	'-	[0.19-0.47]	PIKFYVE
rs147089311-?	3 x 10-6	'-	[0.12-0.29]	MICB, HCP5
rs10022260-?	3 x 10-6	'-	[0.12-0.3]	SEC31A
rs35083325-?	3 x 10-6	'-	[0.12-0.28]	FMNL2
rs62067034-?	3 x 10-6	'-	[0.098-0.244]	GSDMB
rs9517738-A	3 x 10-6	1.08	[1.05-1.12]	TM9SF2
rs3772010-?	3 x 10-6	2.89	'-	RNF144A
rs7328278-C	3 x 10-6	'-	[NR]	DCLK1
rs10521233-G	3 x 10-6	'-	[NR]	COX10-AS1, HS3ST3A1
rs17744026-T	3 x 10-6	4	[2.08-7.69]	RNU1-21P, OR6M1
rs12991650-?	3 x 10-6	'-	'-	CPS1, AC012491.1
rs6790709-?	3 x 10-6	'-	'-	RBMS3, AC098650.1
rs11812286-?	3 x 10-6	'-	'-	FAM13C
rs9319321-T	3 x 10-6	5.2	[2.47-10.92]	GPR12, FGFR1OP2P1
rs1930336-?	3 x 10-6	'-	[NR]	RNU6-61P, HNRNPA1P31
rs10924970-C	3 x 10-6	1.25	[1.14?1.37]	ARID4B
rs16989837-T	3 x 10-6	1.39	[1.21?1.60]	AL035660.1, AL035660.2
rs10951405-T	3 x 10-6	1.44	[1.24?1.68]	BMPER
rs12521260-T	3 x 10-6	1.52	[1.27?1.81]	GDNF-AS1
rs76314368-A	3 x 10-7	4.67	[2.46-8.88]	RPL35AP15, AC093534.2
rs1523643-?	3 x 10-7	'-	'-	AC011586.2, FGF20
rs301819-G	3 x 10-7	1.08	[1.05-1.12]	RERE
rs114647118-C	3 x 10-7	2.08	[1.59-2.70]	TATDN1
rs137939366-?	3 x 10-7	'-	'-	ELSPBP1
rs76830467-?	3 x 10-7	'-	'-	NOS1
rs201541519-?	3 x 10-7	'-	'-	ELK2AP, IGHA1
rs117420762-?	3 x 10-7	'-	'-	SLC2A10
rs2720499-?	3 x 10-7	'-	'-	SLC7A2
rs11049300-G	3 x 10-7	1.4144	[1.28-1.55]	CCDC91, PTHLH
rs9895098-C	3 x 10-7	2.31	[1.90-2.80]	RAP1GAP2
rs35141484-?	3 x 10-7	'-	'-	KLHL5
rs200634877-?	3 x 10-8	1.06383	[1.04-1.09]	NDFIP1
rs6691738-?	3 x 10-8	1.06045	[1.04-1.08]	TNFSF4, AL022310.1
rs662064-?	3 x 10-8	1.06157	[1.04-1.08]	PEX14
rs9896933-?	3 x 10-8	'-	'-	TBCD
rs13277810-T	3 x 10-8	1.26	[1.17-1.37]	AC246817.2
rs10414065-?	3 x 10-8	1.1236	[1.08-1.18]	AC008738.6, SLC7A10
rs3208007-?	3 x 10-8	1.07527	[1.04-1.1]	RTEL1, RTEL1-TNFRSF6B
rs1588265-C	3 x 10-8	1.18	[1.08-1.30]	PDE4D
rs12551256-A	3 x 10-8	1.1236	[1.08-1.16]	IL33
rs3771166-G	3 x 10-9	1.15	[1.10-1.20]	IL18R1
rs560026225-GATT	3 x 10-9	1.12	[1.08-1.16]	RN7SL335P, KIAA1109
rs17637472-A	3 x 10-9	'-	[0.06-0.1]	AC091180.5
rs10795656-?	4 x 10-10	1.05	'-	KRT8P37, CHCHD3P1
rs45605540-?	4 x 10-10	1.07	[1.05-1.1]	KIAA1109
rs11171739-?	4 x 10-10	1.07	[1.04-1.09]	ERBB3
rs7212938-G	4 x 10-10	1.16	[1.11-1.20]	GSDMA
rs479844-G	4 x 10-10	1.25	[1.24-1.43]	AP5B1, OVOL1
rs10519068-?	4 x 10-11	1.1	[1.069-1.132]	RORA
rs5743618-?	4 x 10-11	1.082	[1.057-1.107]	TLR1
rs112502960-A	4 x 10-11	1.11	[1.08-1.15]	AC091180.2, ZNF652
rs270636-?	4 x 10-11	1.06	'-	LINC02121
rs10197862-A	4 x 10-11	1.24	[1.16-1.32]	IL18R1, IL1RL1
rs4795397-A	4 x 10-12	'-	'-	IKZF3, ZPBP2
rs61839660-?	4 x 10-12	1.12	[1.09-1.16]	IL2RA
rs703816-C	4 x 10-13	1.12	[1.09-1.15]	STAT6
rs9273373-G	4 x 10-14	1.24	[1.17-1.30]	HLA-DQA1, HLA-DQB1
rs7203459-?	4 x 10-15	1.092	[1.068-1.117]	CLEC16A
rs869402-?	4 x 10-17	1.12	'-	GSDMB
rs1837253-?	4 x 10-21	1.07527	'-	AC010395.1, TSLP
rs1420101-T	4 x 10-21	1.12	[1.09-1.15]	IL18R1, IL1RL1
rs9775039-?	4 x 10-22	1.18	'-	GTF3AP1, AL162384.1
rs7936070-?	4 x 10-22	1.1	[1.08-1.13]	AP001189.2, EMSY
rs404860-A	4 x 10-23	1.21	[1.16-1.25]	NOTCH4
rs72823641-?	4 x 10-24	1.16279	[1.14-1.2]	IL18R1, IL1RL1
rs8069176-G	4 x 10-26	1.25	[1.2-1.3]	ZPBP2, GSDMB
rs992969-A	4 x 10-29	1.17647	[1.14-1.22]	IL33, GTF3AP1
rs6763931-A	4 x 10-6	'-	[NR]	ZBTB38
rs10435178-A	4 x 10-6	3.55	[2.01-6.27]	AC011294.1
rs4143116-A	4 x 10-6	2.28	[1.59-3.25]	GLI2
rs7020553-A	4 x 10-6	2.18	[1.55-3.05]	AL513124.1, AL355674.1
rs76917448-A	4 x 10-6	3.65	[2.03-6.56]	BMPER
rs79143957-A	4 x 10-6	5.54	[2.46-12.47]	RPL24P7, SALL4P5
rs7541272-G	4 x 10-6	'-	'-	VAV3
rs35312258-G	4 x 10-6	'-	'-	SLC9A9
rs2856328-?	4 x 10-6	'-	[0.092-0.23]	ETV6
rs6761859-?	4 x 10-6	'-	[0.36-0.9]	CDCA7, AC073465.1
rs115366932-?	4 x 10-6	'-	[0.34-0.8]	MTCYBP27, RNU6-976P
rs188887209-?	4 x 10-6	'-	[0.39-0.88]	PDS5B
rs78558203-?	4 x 10-6	'-	[0.32-0.79]	AC092957.1
rs6867913-?	4 x 10-6	1.33	[1.18-1.49]	NDFIP1, AC005740.2
rs10970976-?	4 x 10-6	1.28	[1.16-1.43]	ACO1
rs16984547-?	4 x 10-6	1.43	[1.23-1.66]	ZNF665
rs10043228-T	4 x 10-6	1.32	[NR]	COMMD10
rs2193412-?	4 x 10-6	'-	'-	NRXN1
rs1910505-?	4 x 10-6	'-	'-	AC111188.1
rs6601306-?	4 x 10-6	'-	[NR]	AC021242.2, AC022784.1
rs1843834-A	4 x 10-6	2.14	[1.54-2.96]	CCDC195, CUL3
rs17445240-G, rs10173297-A, rs13384889-C, rs13031619-G, rs4849975-G, rs1965732-G, rs13418767-T, rs6754459-T, rs11902059-A, rs13395090-T, rs17017879-C, rs7558370-C	4 x 10-6	'-	[NR]	COLEC11 - ALLC; ALLC; ALLC; COLEC11 - ALLC; COLEC11 - ALLC; ALLC; COLEC11 - ALLC; ALLC; COLEC11 - ALLC; ALLC; ALLC; ALLC
rs7807274-?	4 x 10-6	'-	'-	MKLN1
rs10141207-A	4 x 10-6	1.24	[1.13?1.36]	AL136298.2, RNU6-8
rs10233459-G	4 x 10-6	1.57	[1.30?1.91]	GLI3
rs6442708-A	4 x 10-7	3.35	[2.04-5.5]	RPL21P17, AC018814.1
rs2858892-?	4 x 10-7	1.34	'-	AL662789.1, HLA-DQB3
rs9620247-?	4 x 10-7	'-	[0.24-0.54]	CES5AP1, LINC02556
rs439399-C	4 x 10-7	1.52	NR	PDZD2
rs3093009-?	4 x 10-7	'-	'-	Z94721.2, CCR6
rs7976838-?	4 x 10-7	'-	'-	SLC16A7
rs11123610-?	4 x 10-7	'-	[NR]	ALLC
rs12450323-T	4 x 10-7	1.16	[1.1-1.22]	IKZF3
rs6982751-G	4 x 10-7	1.1878	[1.12-1.25]	XKR6
rs17642749-G	4 x 10-7	2.97	[1.90-4.63]	RAB11FIP2, AL513324.1
rs17033506-?	4 x 10-7	'-	'-	ARPP21, RNU6-243P
rs7599706-?	4 x 10-8	'-	'-	RNU6-1051P, AC084030.1
rs12447718-?	4 x 10-8	'-	'-	ZFPM1
rs11788591-?	4 x 10-8	'-	'-	PTGES
rs75446656-?	4 x 10-8	'-	[0.63-1.31]	JMJD1C
rs12743520-?	4 x 10-8	1.07527	'-	EVI5
rs8043253-?	4 x 10-8	1.06	[1.04-1.08]	EXD1
rs76962799-?	4 x 10-8	1.15	[1.09-1.21]	AL162384.1, GTF3AP1
rs744910-G	4 x 10-9	1.12	[1.09-1.16]	SMAD3
rs7588010-A	4 x 10-9	2.72	[1.93-3.84]	TACR1, GAPDHP57
rs9500927-T	4 x 10-9	1.13	[1.09-1.18]	HLA-DOA, BRD2
rs1101999-?	4 x 10-9	'-	'-	PYHIN1
rs17294280-G	4 x 10-9	1.18	[1.11-1.25]	SMAD3
rs7009110-T	4 x 10-9	1.14	[1.09-1.19]	AC034114.2
rs2589561-A	4 x 10-9	1.0989	[1.06-1.14]	LINC00709, AC044784.1
rs167769-T	4 x 10-9	1.08	[1.05-1.11]	STAT6
rs2548992-?	5 x 10-10	1.1	'-	C5orf56, AC116366.1, AC116366.3
rs12413578-?	5 x 10-10	1.11111	[1.08-1.15]	AC044784.1, LINC00709
rs1214598-?	5 x 10-10	1.06383	[1.04-1.09]	CD247
rs1214598-?	5 x 10-11	1.05263	'-	CD247
rs3117098-G	5 x 10-12	1.16	[1.11-1.21]	TSBP1-AS1
rs9275698-T	5 x 10-12	1.18	[1.12-1.24]	AL662789.1, HLA-DQB3
rs61816766-?	5 x 10-12	1.14	'-	FLG-AS1
rs146668528-?	5 x 10-12	1.19048	[1.12-1.25]	HLA-DQA1
rs4833095-T	5 x 10-12	1.2	[1.14-1.26]	TLR1
rs3129890-T	5 x 10-13	1.15	[1.11-1.20]	HLA-DRB9, HLA-DRA
rs3019885-G	5 x 10-13	1.34	[1.24-1.45]	SLC30A8
rs4988958-T	5 x 10-13	1.17647	[1.12-1.22]	IL1RL1, IL18R1
rs72743461-A	5 x 10-14	1.14	[1.11-1.19]	SMAD3
rs4233366-?	5 x 10-15	1.09	[1.067-1.114]	ADAMTS4
rs7775228-A	5 x 10-15	1.17	[1.12-1.21]	MTCO3P1, HLA-DQB1
rs20541-A	5 x 10-16	1.1236	[1.09-1.15]	TH2LCRR, IL13
rs34290285-?	5 x 10-17	1.07527	'-	D2HGDH
rs1438673-?	5 x 10-20	1.0989	[1.08-1.12]	WDR36, AC010468.3
rs202011557-?	5 x 10-31	1.18765	[1.15-1.22]	IL1RL1, FAM183DP
rs12622686-?	5 x 10-6	2.43902	[1.64-3.57]	EPHA4, AC011233.1
rs13391419-A	5 x 10-6	3.9	[2.08-7.31]	RPL23AP28, PAX3
rs16964886-A	5 x 10-6	6.77	[2.62-17.46]	ASXL3
rs17461620-A	5 x 10-6	2.34	[1.61-3.41]	TUT7
rs11633886-C	5 x 10-6	2.24	[1.57-3.19]	AC068722.1
rs117628011-A	5 x 10-6	3.06	[1.85-5.04]	HNF4G, PKMP4
rs10828735-A	5 x 10-6	6.76	[2.62-17.44]	PRTFDC1
rs59753639-C	5 x 10-6	6.77	[2.62-17.46]	C12orf77, AC026310.1
rs6436285-G	5 x 10-6	3.9	[2.08-7.31]	HSPA9P1, RPL23AP28
rs66785688-G	5 x 10-6	3.9	[2.08-7.31]	AP002991.1
rs73030953-G	5 x 10-6	4.32	[2.18-8.55]	RYR1
rs74964132-G	5 x 10-6	6.76	[2.62-17.44]	TMEM131L
rs76247873-A	5 x 10-6	3.37	[1.94-5.85]	LRP1B
rs2353275-?	5 x 10-6	'-	[0.079-0.201]	GRID1
rs67431028-?	5 x 10-6	'-	[0.091-0.229]	'-
rs2502757-?	5 x 10-6	'-	[0.093-0.235]	SARDH
rs2373794-?	5 x 10-6	'-	[0.1-0.25]	SLC8A1-AS1, SLC8A1
rs10964378-?	5 x 10-6	'-	[0.036-0.576]	AL591222.3, AL512635.1
rs10811256-?	5 x 10-6	'-	[0.11-0.28]	SMARCA2
rs116126524-?	5 x 10-6	'-	[0.42-1.04]	LRP1B
rs17446324-A	5 x 10-6	2.43902	[1.67-3.57]	SEMA3E
rs6929584-?	5 x 10-6	'-	'-	ADGRB3, LMBRD1
rs17036023-?	5 x 10-6	'-	'-	IGSF3
rs10773588-G	5 x 10-6	1.69492	'-	NLRP9P1, TMEM132D
rs2073617-A	5 x 10-6	1.46	[1.24?1.71]	TNFRSF11B
rs2352521-T	5 x 10-6	1.66	[1.33?2.06]	ADGRL4, AC104837.1
rs6581895-G	5 x 10-7	3.81	[NR]	RPS26P45, LINC02373
rs6503525-C	5 x 10-7	1.33	[NR]	AC090844.2
rs7922491-A	5 x 10-7	1.13	[1.08-1.19]	PRKG1
chr19:54192692-G	5 x 10-7	'-	'-	'-
rs56317450-A	5 x 10-7	2.11	NR	PHF14
rs4689355-?	5 x 10-7	'-	'-	C4orf50, JAKMIP1
rs9952762-?	5 x 10-7	'-	'-	AC116003.2, LINC01898
rs41295115-C	5 x 10-7	1.2769	[1.18-1.37]	RBM17, RPL32P23
rs72766477-A	5 x 10-7	1.3402	[1.23-1.45]	AC113383.1, PPIAP79
rs12143327-A	5 x 10-8	3.14	[2.05-4.83]	LINC01750, AL445426.1
rs36080042-?	5 x 10-8	'-	[0.62-1.31]	AC022387.1
rs59289606-A	5 x 10-8	2.06	NR	KIAA1958
rs142320277-?	5 x 10-8	'-	'-	LRP1B
rs2288884-T	5 x 10-8	'-	'-	ZNF614
rs12570188-?	5 x 10-8	'-	'-	HPSE2
rs17690965-C	5 x 10-8	1.24	[1.15-1.33]	AC004039.1, KIF3A
rs10445308-C	5 x 10-8	1.22	[1.14-1.30]	IKZF3
rs3894194-A	5 x 10-9	1.17	[1.11-1.23]	GSDMA
rs1776883-?	5 x 10-9	'-	[0.15-0.3]	KRT18P9, GRM4
rs7523907-T	5 x 10-9	1.1	[1.06-1.13]	AL359962.1, CD247, AL359962.2
rs1233578-G	5 x 10-9	'-	[0.061-0.139]	NOP56P1, RPSAP2
rs993226-G	5 x 10-9	1.58	[1.35-1.84]	AC093027.1, AC087888.1
rs61815704-?	5 x 10-9	1.14	'-	LINC01527, IVL
rs12568266-A	6 x 10-10	5.02	[2.86-8.8]	EEF1DP6, AL805961.2
rs1353649-?	6 x 10-11	'-	'-	DBX1, HTATIP2
rs367983479-CA	6 x 10-11	1.11111	[1.08-1.15]	BACH2
rs659529-?	6 x 10-11	1.05263	'-	LAYN, SIK2
rs56062135-?	6 x 10-13	1.09	[1.06-1.12]	SMAD3
rs3749833-C	6 x 10-14	1.14	[1.10-1.18]	AC116366.3, C5orf56
rs10174949-?	6 x 10-16	1.0989	[1.08-1.12]	LINC00299
rs2305480-G	6 x 10-23	1.32	[1.23-1.39]	GSDMB
rs7936312-T	6 x 10-24	1.17	[1.13-1.20]	AP001189.2, EMSY
rs9272346-A	6 x 10-24	1.16	[1.12-1.19]	HLA-DQA1
rs9273410-A	6 x 10-32	1.21	[1.17-1.25]	HLA-DQB1
rs6456042-?	6 x 10-6	'-	'-	TBXT, AL627443.1
rs79946301-A	6 x 10-6	7.81	[2.74-22.24]	TMEM132D
rs9577729-G	6 x 10-6	5.91	[2.48-14.05]	LINC01044, SPACA7
rs6907629-?	6 x 10-6	'-	[0.11-0.27]	TCP10L2
rs4845783-?	6 x 10-6	'-	'-	LCE3E, CRCT1
rs4658627-A	6 x 10-6	'-	[NR]	AL590483.2, C1orf100
rs7777754-?	6 x 10-6	'-	'-	GRB10
rs2899832-?	6 x 10-6	'-	'-	KIAA0391, AL121594.1
rs11835157-?	6 x 10-6	'-	[NR]	ELK3
rs10762058-G	6 x 10-6	5	[2.36-10.6]	CTNNA3
rs2825968-T	6 x 10-6	1.44928	'-	LINC01683, LINC02573
rs4954192-A	6 x 10-7	2.36	[1.67-3.34]	ACMSD, CCNT2-AS1
rs7224314-C	6 x 10-7	2.37	[1.68-3.36]	PITPNC1
rs7281353-?	6 x 10-7	'-	[0.12-0.43]	LINC01425
rs9923856-?	6 x 10-7	'-	[0.13-0.29]	CLEC16A
rs11214966-?	6 x 10-7	'-	'-	AP002518.2, AP002518.1
rs149647891-?	6 x 10-7	'-	'-	AL138828.1, PDE7B
rs76043829-A	6 x 10-7	1.2133	[1.14-1.29]	TNS1
rs6721181-?	6 x 10-7	'-	'-	SLC8A1-AS1
rs1233578-G	6 x 10-7	1.09	[1.05-1.12]	NOP56P1, RPSAP2
rs4368243-?	6 x 10-8	'-	'-	KC6, RPL17P45
rs79252495-A	6 x 10-8	4.25	[2.42-7.48]	LINC02248, GABRB3
rs9807989-?	6 x 10-8	1.33	[1.20-1.47]	IL18R1
rs9823506-?	6 x 10-8	'-	'-	ABI3BP
rs167769-T	6 x 10-9	'-	[0.06-0.1]	STAT6
rs301805-?	6 x 10-9	1.04167	'-	RERE
rs72721168-?	7 x 10-10	'-	[0.41-0.79]	MOB3B, EQTN
rs58521088-?	7 x 10-11	1.07066	[1.05-1.09]	BACH2
rs71266076-C	7 x 10-13	1.1236	[1.09-1.16]	AC034114.2
rs9273349-C	7 x 10-14	1.18	[1.13-1.24]	HLA-DQB1, HLA-DQA1
rs12913832-A	7 x 10-14	3.48	[2.47-4.89]	HERC2
rs2033784-G	7 x 10-15	1.1	[1.08-1.13]	SMAD3
rs6924808-?	7 x 10-16	'-	'-	AL589740.1
rs11645657-?	7 x 10-17	1.09	[1.07-1.11]	CLEC16A
rs72823641-?	7 x 10-18	'-	[0.13-0.21]	IL18R1, IL1RL1
rs869402-?	7 x 10-18	'-	[0.086-0.137]	GSDMB
rs4833093-?	7 x 10-20	1.1236	[1.1-1.16]	TLR1, TLR10
rs992969-A	7 x 10-20	1.16279	[1.14-1.2]	IL33, GTF3AP1
rs9775039-?	7 x 10-23	'-	[0.13-0.2]	GTF3AP1, AL162384.1
rs9366309-T	7 x 10-6	'-	[NR]	AL022068.1
rs16867713-G	7 x 10-6	5.83	[2.45-13.86]	FBXL7
rs16928705-A	7 x 10-6	2.67	[1.71-4.15]	SLC29A3
rs1877101-G	7 x 10-6	9.55	[2.88-31.66]	AC073062.1
rs2014791-A	7 x 10-6	2.15	[1.53-3.03]	LINC01425
rs115683773-A	7 x 10-6	4.48	[2.19-9.17]	LINC02268
rs116493700-G	7 x 10-6	7.7	[2.7-21.93]	SLC30A1, RD3
rs117260909-C	7 x 10-6	7.69	[2.7-21.9]	LINC01231
rs351328-A	7 x 10-6	2.7	[1.73-4.23]	EPHA7
rs3764044-G	7 x 10-6	3.68	[2.01-6.74]	SLCO1A2
rs60241046-A	7 x 10-6	4.48	[2.19-9.17]	NOL4, ASXL3
rs61613191-A	7 x 10-6	9.56	[2.88-31.7]	AL035446.2
rs74013184-C	7 x 10-6	7.73	[2.71-22.03]	CACNG3
rs74346392-G	7 x 10-6	7.7	[2.7-21.93]	RF00012, LINC01779
rs76096589-A	7 x 10-6	5.83	[2.45-13.86]	NIN
rs7693389-G	7 x 10-6	2.66	[1.71-4.14]	AC107396.1
rs77885874-G	7 x 10-6	7.7	[2.7-21.93]	AC093535.1, ALDH7A1
rs9356171-?	7 x 10-6	2.32558	[1.59-3.33]	Z97205.2, RN7SL366P
rs578196-?	7 x 10-6	'-	[0.083-0.209]	SGCG
rs9486080-?	7 x 10-6	'-	[0.079-0.341]	Z97206.2, PREP
rs6872411-?	7 x 10-6	'-	[0.088-0.23]	LINC02240
chr2:211694960-?	7 x 10-6	1.59	[1.30-1.94]	'-
rs11665213-?	7 x 10-6	2.232	'-	MIR4527HG
rs67731056-C	7 x 10-6	1.88	[1.43-2.48]	INSR
rs6469488-G	7 x 10-6	'-	'-	AC103993.1, RF00019
rs4689318-?	7 x 10-6	'-	'-	C4orf50
rs2811670-?	7 x 10-6	'-	[NR]	AL080284.1, MAP3K7
rs2434364-?	7 x 10-6	'-	[NR]	KIAA0825
rs16937883-G	7 x 10-6	5.29	[2.41-11.61]	AL591222.3, AL512635.1
rs10157802-G	7 x 10-6	1.28205	'-	LINC02238
rs6084352-G	7 x 10-6	1.31	[1.16?1.47]	C20orf194
rs1491921-C	7 x 10-7	5.69	[2.63-12.33]	AC140172.1, AC093274.1
rs2309284-A	7 x 10-7	4.43	[2.34-8.38]	NDUFB5P1, AC021193.1
rs60244812-A	7 x 10-7	4.04	[2.23-7.3]	AL161443.1, RPL4P5
rs517020-?	7 x 10-7	'-	'-	GLT1D1
rs7521681-A	7 x 10-7	1.1491	[1.09-1.2]	VAV3
rs2378383-?	7 x 10-7	1.64	[1.32-2.04]	LNCARSR, CHCHD2P9
rs3805236-G	7 x 10-8	1.12	[1.08-1.17]	GAB1
rs886448-?	7 x 10-8	'-	'-	AC004485.1
rs73196739-?	7 x 10-9	1.0846	[1.05-1.11]	LPP
rs117902240-C	7 x 10-9	'-	'-	HAS2-AS1
rs7927044-A	7 x 10-9	'-	[NR]	AP003532.1, AP001000.1
rs12743520-?	7 x 10-9	1.07527	[1.04-1.1]	EVI5
rs17637472-A	7 x 10-9	1.08	[1.05-1.11]	AC091180.5
rs11071558-G	8 x 10-11	'-	[0.081-0.159]	RORA
rs6893213-T	8 x 10-11	'-	[0.11-0.19]	AC008782.1, SLC25A46
rs276666-?	8 x 10-11	1.08	'-	FAM205C
rs12413578-?	8 x 10-12	1.12233	[1.09-1.16]	AC044784.1, LINC00709
rs1059513-?	8 x 10-13	1.08696	'-	STAT6
rs61840192-G	8 x 10-25	1.17647	[1.14-1.2]	LINC00709, AC044784.1
rs9273374-?	8 x 10-35	1.19048	'-	HLA-DQA1, HLA-DQB1
rs118106262-G	8 x 10-6	4.47	[2.19-9.15]	PTPRD
rs7534485-G	8 x 10-6	2.2	[1.55-3.13]	AL135926.1
rs3784143-?	8 x 10-6	'-	[0.17-0.45]	SUSD6
rs4645904-?	8 x 10-6	'-	[0.084-0.264]	BAX, AC026803.2
rs4290604-?	8 x 10-6	'-	[0.13-0.28]	AC112715.1, AC107079.1
rs7095944-?	8 x 10-6	'-	[0.091-0.271]	LHPP
rs17277929-?	8 x 10-6	'-	[0.14-0.34]	IPCEF1, OPRM1
rs1530572-?	8 x 10-6	'-	[0.094-0.24]	RN7SKP93, MGAT5
rs3119939-?	8 x 10-6	1.08	[1.04-1.10]	AL354810.1
rs1677005-?	8 x 10-6	2.618	'-	LINC01543, TAF4B
rs35614679-?	8 x 10-6	2.996	'-	TAF4B
rs4815617-?	8 x 10-6	'-	'-	MAVS, AP5S1
rs2741335-?	8 x 10-6	'-	'-	CHRNA2, EPHX2
rs10404342-?	8 x 10-6	'-	'-	ZNF71
rs4879926-?	8 x 10-6	'-	'-	TLN1
rs1472066-?	8 x 10-6	'-	'-	SYNPO2
rs6563898-G	8 x 10-6	1.82	[1.39-2.38]	CDH13
rs75646498-A	8 x 10-7	4	[2.21-7.22]	AC102941.1, FAM189A1
chr6:145053377-C	8 x 10-7	'-	'-	'-
chr18:42607527-G	8 x 10-7	'-	'-	'-
rs111863753-?	8 x 10-7	'-	'-	GBA3
rs3812141-?	8 x 10-7	'-	'-	PRSS35
rs6440972-?	8 x 10-7	'-	[NR]	PABPC1P10, PLCH1
rs1012307-C	8 x 10-7	1.44	[1.25-1.67]	AC007364.1, LINC01931
rs4129267-C	8 x 10-7	'-	'-	IL6R
rs6871536-C	8 x 10-7	1.17	[1.10-1.25]	TH2LCRR, RAD50, AC116366.3
rs2316527-?	8 x 10-8	'-	'-	DPP6
rs4484658-?	8 x 10-8	'-	'-	C8orf37-AS1, PLEKHF2
rs9846423-?	8 x 10-8	'-	[0.2-0.42]	AC093010.2
rs5875060-?	8 x 10-8	'-	'-	SCGN
rs11000019-?	8 x 10-8	'-	'-	PSAP
rs16929097-?	8 x 10-9	'-	'-	RNU2-47P, TYRP1
rs7705042-A	8 x 10-9	1.09	[1.06-1.12]	NDFIP1
rs1342326-C	9 x 10-10	1.2	[1.13-1.28]	GTF3AP1, AL162384.1
rs7705042-A	9 x 10-10	'-	[0.06-0.1]	NDFIP1
rs7216389-T	9 x 10-11	1.45	[1.17-1.81]	GSDMB
rs2786098-?	9 x 10-11	1.43	'-	CRB1
rs12081541-C	9 x 10-11	1.61	[1.41-1.89]	LCE5A, FLG-AS1
rs2855812-T	9 x 10-12	1.1	[1.07-1.13]	MICB
rs2325291-A	9 x 10-13	'-	[0.08-0.12]	BACH2
rs928413-G	9 x 10-13	1.24	[1.17-1.32]	IL33, GTF3AP1
rs17293632-T	9 x 10-16	'-	[0.1-0.14]	SMAD3
rs1420101-T	9 x 10-20	'-	[0.1-0.14]	IL18R1, IL1RL1
rs10455025-C	9 x 10-26	1.15	[1.12-1.18]	TSLP, AC010395.1
rs559389-C	9 x 10-6	'-	[NR]	AP000812.3, AP000812.1
rs3852186-A	9 x 10-6	3.17	[1.86-5.42]	VCAN-AS1, VCAN
rs62026377-?	9 x 10-6	'-	[0.074-0.188]	CLEC16A
rs7830057-?	9 x 10-6	'-	[0.062-0.16]	AP003472.2, AP003472.1
rs59568570-?	9 x 10-6	'-	[0.12-0.28]	FAM220A, CYTH3
rs9390491-?	9 x 10-6	'-	[0.19-0.36]	AL033504.1, SAMD5
rs12600053-?	9 x 10-6	'-	[0.085-0.219]	AC025280.3, USP10
rs11839433-?	9 x 10-6	'-	[0.2-0.51]	LINC00540
rs13401339-?	9 x 10-6	'-	[0.08-0.206]	TRPM8
rs4884502-?	9 x 10-6	'-	[NR]	LINC00376, LINC00395
rs6988229-T	9 x 10-6	'-	'-	COL22A1
rs7527074-?	9 x 10-6	'-	'-	XPR1
rs1348135-C	9 x 10-6	1.75439	'-	AL355862.1, RF00012
rs9870718-C	9 x 10-6	1.23457	'-	STAC, RFC3P1
rs12634582-C	9 x 10-6	1.26	[1.14?1.40]	THRB
rs6694672-G	9 x 10-6	2.13	[1.52?2.97]	CFHR5, AL139418.1
rs116146467-A	9 x 10-7	5.61	[2.59-12.16]	AL109924.3, LINC01615
rs6858365-A	9 x 10-7	5.21	[2.51-10.82]	AC108037.1, LINC02270
rs10835689-?	9 x 10-7	'-	[-0.01016-0.36616]	MPPED2-AS1
rs3122929-T	9 x 10-7	1.17	[1.10-1.24]	STAT6
chr1:234597720-A	9 x 10-7	3.74	[2.21-6.33]	'-
rs7794356-A	9 x 10-7	'-	[NR]	GALNT17
rs2549003-G	9 x 10-7	1.33	[1.18-1.49]	AC116366.3
rs4673659-C	9 x 10-7	1.42	[1.23-1.64]	ERBB4
rs7506840-?	9 x 10-8	'-	'-	LINC01387
rs10044254-?	9 x 10-8	'-	[NR]	FBXL7
rs908084-A	9 x 10-9	3.97	[2.4-6.56]	TENM3
rs142161979-?	9 x 10-9	'-	'-	ANKS1B
rs2388639-?	9 x 10-9	'-	[NR]	LINC02140, LINC02183

## Sheet: PheWAS data
Table S1. Asthma-associated SNPs from PheWAS catalog
5 33951693	rs16891982	Asthma	1390	5.601e-05	1.522	SLC45A2	495	Hair color, Eye color, Skin pigmentation
10	rs10829156	Asthma	1390	0.0001056	1.216	ARL5B	495	Sudden cardiac arrest
3	rs9282641	Asthma	1390	0.0003411	1.281	CD86	495	Multiple sclerosis
5	rs6596140	Asthma	1390	0.0003666	0.849	FSTL4	495	Hypertension
1 1005806	rs3934834	Asthma	1390	0.0004332	1.219	NULL	495	Body mass index
6 117210052	rs339331	Asthma	1390	0.0005012	1.174	RFX6	495	Prostate cancer
18 43153949	rs10502868	Asthma	1390	0.0005259	1.313	SLC14A2	495	Albumin levels
14 24830850	rs1950500	Asthma	1390	0.000623	0.847	NFATC4	495	Height
13	rs16944141	Asthma	1390	0.0006431	1.309	MIR622	495	Prostate cancer (gene x gene interaction)
2	rs12472274	Asthma	1390	0.0007463	1.184	ILKAP	495	Phospholipid levels in plasma
2 120321817	rs2587695	Asthma	1390	0.0009032	1.15	PCDP1	495	Attention deficit hyperactivity disorder
6 110007647	rs9400317	Asthma	1390	0.0009537	0.8022	AKD1	495	Response to hepatitis C treatment
6	rs7453920	Asthma	1390	0.001067	1.149	HLA-DQB2	495	Chronic hepatitis B
6	rs2301271	Asthma	1390	0.001133	1.148	HLA-DQB2	495	Systemic lupus erythematosus
17 39046881	rs2315504	Asthma	1390	0.001348	1.147	NULL	495	Height
13 22709670	rs7318731	Asthma	1390	0.001446	0.8698	NULL	495	RR interval (heart rate)
2 102957716	rs1420101	Asthma	1390	0.001501	1.147	IL1RL1	495	Eosinophil counts
4 21476990	rs358592	Asthma	1390	0.002037	1.146	KCNIP4	495	Suicidal ideation and SSRI class antidepressant Escitalopram
4 17797966	rs7678436	Asthma	1390	0.002208	1.191	NULL	495	Height
9 6190076	rs1342326	Asthma	1390	0.002707	1.182	IL33	495	Asthma
17	rs11868035	Asthma	1390	0.002954	1.147	SREBF1	495	Parkinson's disease
19	rs7937	Asthma	1390	0.003651	1.133	RAB4B	495	Chronic obstructive pulmonary disease in current smokers
12	rs17095830	Asthma	1390	0.003847	0.6753	ANO6	495	Ankylosing spondylitis
2 136976255	rs882300	Asthma	1390	0.003899	1.133	CXCR4	495	Multiple sclerosis, PR interval
6 32409530	rs3129882	Asthma	1390	0.004009	0.883	HLA-DRA	495	Systemic sclerosis, Parkinson's disease
11	rs10892279	Asthma	1390	0.004017	1.158	NULL	495	Celiac disease or Rheumatoid arthritis
2 102986222	rs3771166	Asthma	1390	0.004616	0.8818	IL18R1	495	Asthma
6 3359337	rs4959235	Asthma	1390	0.004822	1.26	SLC22A23	495	Antipsychotic-induced QTc interval prolongation (Quetiapine)
5	rs6554809	Asthma	1390	0.004919	1.169	DNAH5	495	IgE grass sensitization
1	rs17391694	Asthma	1390	0.005136	1.198	NULL	495	Height
6 41411783	rs9471576	Asthma	1390	0.005757	1.241	NCR2	495	Total ventricular volume
3	rs9857275	Asthma	1390	0.006086	1.13	ZBTB38	495	Prion diseases
18 21749615	rs9635963	Asthma	1390	0.006789	1.142	OSBPL1A	495	Sex hormone binding globulin
19 45395619	rs2075650	Asthma	1390	0.006971	0.8465	TOMM40	495	Alzheimer's disease, Alzheimer's disease biomarkers, Amyloid Beta Peptide 1-42, LDL Cholesterol, C-reactive protein, Total Cholesterol, Grey matter density
7 15063833	rs10244051	Asthma	1390	0.006977	0.8915	NULL	495	Glucose
1 34248064	rs476463	Asthma	1390	0.00712	0.8341	CSMD2	495	Brain structure
5 13769974	rs7715811	Asthma	1390	0.007527	0.8784	DNAH5	495	Ankle brachial index
11 69328764	rs614367	Asthma	1390	0.007722	0.8502	NULL	495	Breast cancer
11	rs7122539	Asthma	1390	0.00808	0.887	PC	495	HIV-1 susceptibility
2 12640741	rs1534422	Asthma	1390	0.008101	1.12	NULL	495	Type 1 diabetes
7	rs17364464	Asthma	1390	0.00831	0.8504	MGC87042	495	Dialysis-related mortality
5	rs477687	Asthma	1390	0.008468	1.153	H2AFY	495	AIDS progression
7	rs7798500	Asthma	1390	0.008567	1.27	PRKAR2B	495	Adverse response to lamotrigine and phenytoin
3 143250070	rs1371924	Asthma	1390	0.008586	0.8721	SLC9A9	495	Arterial stiffness (reflected wave amplitude, long-term average)
17 70571668	rs11077773	Asthma	1390	0.009002	1.205	KCTD2	495	Cognitive performance
4 80949829	rs4333130	Asthma	1390	0.00907	1.122	ANTXR2	495	Ankylosing spondylitis
15 36293605	rs4923705	Asthma	1390	0.00914	0.8762	ATPBD4	495	Attention deficit hyperactivity disorder
6 135138990	rs2049953	Asthma	1390	0.009285	1.128	NULL	495	Aspartate aminotransferase
11	rs750338	Asthma	1390	0.009295	1.14	PKNOX2	495	Alcoholism
12 92164302	rs10777332	Asthma	1390	0.00986	0.8621	NULL	495	Total Cholesterol
5	rs11739663	Asthma	1390	0.009879	1.136	EXOC3	495	Ulcerative colitis
7 26557618	rs886716	Asthma	1390	0.009898	1.125	NULL	495	Smoking behavior (10+ cigarettes per day)
3	rs9290936	Asthma	1390	0.009966	1.169	IL1RAP	495	Waist circumference
16 10975311	rs4781011	Asthma	1390	0.009975	1.13	CIITA	495	Ulcerative colitis
10 124165615	rs6585827	Asthma	1390	0.009977	1.115	PLEKHA1	495	Height
20 44740196	rs6074022	Asthma	1390	0.009977	0.8799	CD40	495	Multiple sclerosis
5 97916636	rs4703129	Asthma	1390	0.01002	0.8933	RGMB	495	Asperger disorder
10 96547463	rs12767583	Asthma	1390	0.01026	0.8532	CYP2C19	495	Acenocoumarol maintenance dosage
9 25449122	rs12552736	Asthma	1390	0.01043	1.209	NULL	495	RR interval (heart rate)
11	rs11220462	Asthma	1390	0.01079	0.8495	ST3GAL4	495	Total Cholesterol, LDL Cholesterol
3 52821011	rs1042779	Asthma	1390	0.01086	0.8943	ITIH1	495	Bipolar disorder
13 93331886	rs9523762	Asthma	1390	0.01136	1.116	GPC5	495	Multiple sclerosis
19	rs307896	Asthma	1390	0.01144	0.8872	SAE1	495	Multiple sclerosis
21 21777730	rs1888414	Asthma	1390	0.0118	0.8955	FDPSP6	495	Hippocampal atrophy
3 107465817	rs6437740	Asthma	1390	0.01184	0.8803	BBX	495	Smoking behavior (cigarettes per day)
6 32577380	rs660895	Asthma	1390	0.01186	1.139	HLA-DRB1	495	IgA nephropathy, Rheumatoid arthritis (anti-CCP+)
5 83499643	rs347344	Asthma	1390	0.0122	1.113	EDIL3	495	Chemerin levels
17 43216281	rs4986172	Asthma	1390	0.0133	1.115	ACBD4	495	Height
1	rs16861990	Asthma	1390	0.01348	1.215	NME7	495	D-dimer levels
6 106987370	rs783396	Asthma	1390	0.01376	0.8046	AIM1	495	Ischaemic stroke
6	rs1635	Asthma	1390	0.01386	0.7765	NKAPL	495	Schizophrenia
19 45414451	rs439401	Asthma	1390	0.01456	1.112	NULL	495	Triglycerides, Alzheimer's disease biomarkers, HDL Cholesterol + Triglycerides
2 44065090	rs6756629	Asthma	1390	0.01476	0.8006	ABCG5	495	Total Cholesterol, LDL Cholesterol
5	rs35390	Asthma	1390	0.01494	1.368	SLC45A2	495	Melanoma
7 22024040	rs1175000	Asthma	1390	0.01513	1.109	CDCA7L	495	Height
20	rs11906160	Asthma	1390	0.01522	1.168	MYH7B	495	Anticoagulant levels (Protein C)
7	rs17513961	Asthma	1390	0.01582	0.8429	TTC4P1	495	Treatment response for severe sepsis
3 52584787	rs2251219	Asthma	1390	0.01607	0.901	PBRM1	495	Major mood disorders
11 121954657	rs7121446	Asthma	1390	0.01628	1.125	NULL	495	Waist circumference
1 232246027	rs10746514	Asthma	1390	0.01652	0.9011	NULL	495	Response to statin therapy
1	rs2281845	Asthma	1390	0.01698	1.107	CACNA1S	495	Permanent tooth development
5 33955673	rs35391	Asthma	1390	0.01709	1.359	SLC45A2	495	Tanning
8 102944863	rs517811	Asthma	1390	0.01742	0.9001	NCALD	495	Cognitive performance
1 93303603	rs6604026	Asthma	1390	0.01772	0.8907	RPL5	495	Multiple sclerosis
19 58770883	rs260461	Asthma	1390	0.01782	0.8665	ZNF544	495	Attention deficit hyperactivity disorder
15 67446785	rs744910	Asthma	1390	0.01804	1.107	SMAD3	495	Asthma
13 80668874	rs9574565	Asthma	1390	0.01812	0.8891	SPRY2	495	Nonsyndromic cleft lip with or without cleft palate
9 25452812	rs13300284	Asthma	1390	0.01818	1.229	NULL	495	RR interval (heart rate)
10 54223977	rs1733724	Asthma	1390	0.0182	1.123	DKK1	495	QRS duration, Ventricular conduction
6 22233943	rs4712653	Asthma	1390	0.01947	1.104	LINC00340	495	Neuroblastoma
3 140540718	rs908821	Asthma	1390	0.02088	0.8965	SLC25A36	495	Multiple sclerosis
8 30498859	rs2978263	Asthma	1390	0.02103	1.123	GTF2E2	495	Cognitive performance
6 35402785	rs4713858	Asthma	1390	0.02126	1.142	NULL	495	Height
5	rs4975709	Asthma	1390	0.02146	0.8897	IRX4	495	Ischemic stroke
2 219934348	rs1052483	Asthma	1390	0.02165	0.8394	NULL	495	Height
8 80227448	rs1460163	Asthma	1390	0.02187	1.166	STMN2	495	Creutzfeldt-Jakob disease
3 141102833	rs6763931	Asthma	1390	0.02225	1.102	ZBTB38	495	Height, Prostate cancer
3 62036724	rs10490775	Asthma	1390	0.02329	1.149	PTPRG	495	Fuchs's corneal dystrophy
8 55437524	rs9298506	Asthma	1390	0.02338	1.127	SOX17	495	Intracranial aneurysm
19	rs12461110	Asthma	1390	0.02369	1.105	NLRP11	495	Menopause
9 77499796	rs11144134	Asthma	1390	0.02413	0.8328	TRPM6	495	Magnesium levels
19 45395266	rs157580	Asthma	1390	0.02418	1.103	TOMM40	495	LDL Cholesterol, Alzheimer's disease, Alzheimer's disease biomarkers, HDL Cholesterol
11 68995958	rs7130881	Asthma	1390	0.02424	0.8776	NULL	495	Prostate cancer
12	rs2950390	Asthma	1390	0.02436	1.105	NULL	495	Mean platelet volume
1 63586973	rs7526034	Asthma	1390	0.02443	1.142	LOC199897	495	Grey matter density
12	rs2277339	Asthma	1390	0.02445	0.8468	PRIM1	495	Menopause
6 32321514	rs10947262	Asthma	1390	0.02462	0.8332	BTNL2	495	Knee osteoarthritis
15 54341465	rs1897031	Asthma	1390	0.02497	1.141	UNC13C	495	Cognitive performance
3 185529080	rs1470579	Asthma	1390	0.0251	1.108	IGF2BP2	495	Type 2 diabetes, Gestational diabetes
10	rs1801239	Asthma	1390	0.02523	0.8484	CUBN	495	Urinary albumin-to-creatinine ratio
8 128103937	rs1456315	Asthma	1390	0.02568	1.105	NULL	495	Prostate cancer
15	rs207954	Asthma	1390	0.02599	0.8973	SLCO3A1	495	Acute lymphoblastic leukemia
19 50000009	rs2280401	Asthma	1390	0.02643	1.133	RPS11	495	Albumin levels, Total protein
5 127169212	rs245201	Asthma	1390	0.02647	1.107	NULL	495	Brain imaging in schizophrenia
21 24198815	rs7279441	Asthma	1390	0.02663	0.8643	NULL	495	Self-rated health
10 90816759	rs1937332	Asthma	1390	0.0268	0.9105	NULL	495	Atrioventricular conduction
6 106094057	rs9386463	Asthma	1390	0.02703	0.9103	NULL	495	Primary tooth development
2	rs6716455	Asthma	1390	0.02715	0.8712	NULL	495	Alcoholism
22 32745916	rs5998432	Asthma	1390	0.02724	0.8573	NULL	495	Total tau protein
5	rs10052657	Asthma	1390	0.02726	0.8873	PDE4D	495	Esophageal cancer
12 20531756	rs1348582	Asthma	1390	0.02755	0.8795	PDE3A	495	QT interval
2 234672639	rs6742078	Asthma	1390	0.02798	1.102	UGT1A1	495	Serum bilirubin levels
15	rs2934442	Asthma	1390	0.02809	0.891	CGNL1	495	Bipolar disorder
1 67822377	rs3790567	Asthma	1390	0.02829	1.112	IL12RB2	495	Primary biliary cirrhosis
22	rs591044	Asthma	1390	0.02854	0.9109	SEZ6L	495	Fasting insulin
6 475489	rs12210050	Asthma	1390	0.02856	1.13	EXOC2	495	Basal cell carcinoma, Tanning
16	rs4783244	Asthma	1390	0.0286	1.097	CDH13	495	Adiponectin levels
16	rs1991867	Asthma	1390	0.02883	0.8542	NULL	495	D-dimer levels
17 44865439	rs2074404	Asthma	1390	0.02885	1.113	WNT3	495	Celiac disease
4 1734239	rs798766	Asthma	1390	0.02893	0.8882	TACC3	495	Bladder cancer, Urinary bladder cancer
2	rs4148325	Asthma	1390	0.02924	1.102	UGT1A10	495	Serum bilirubin levels
5	rs1566039	Asthma	1390	0.02937	1.101	PAPD7	495	Sphingolipid levels
3	rs831571	Asthma	1390	0.02957	1.12	PSMD6	495	Type 2 diabetes
1 149892872	rs11205277	Asthma	1390	0.02969	1.096	SF3B4	495	Height
12 56439209	rs12580100	Asthma	1390	0.02983	0.8683	RPS26	495	Psoriasis vulgaris
2	rs3923113	Asthma	1390	0.03007	1.1	GRB14	495	Type 2 diabetes
20 8114704	rs6118083	Asthma	1390	0.03007	0.8874	PLCB1	495	Cognitive performance
5	rs1837253	Asthma	1390	0.03066	0.8989	TSLP	495	Asthma
12 11539685	rs2908835	Asthma	1390	0.03074	0.8983	NULL	495	Cognitive performance
X 44400186	rs6610953	Asthma	1390	0.03098	1.143	FUNDC1	495	Personality dimensions
3 185511687	rs4402960	Asthma	1390	0.03115	1.103	IGF2BP2	495	Type 2 diabetes
1 238103501	rs2499604	Asthma	1390	0.03117	1.096	ZP4	495	Aspartate aminotransferase
17 54615617	rs17760296	Asthma	1390	0.03121	1.128	NOG	495	Nonsyndromic cleft lip with or without cleft palate
19	rs4803480	Asthma	1390	0.03129	0.8854	NULL	495	Schizophrenia
1 88132380	rs983332	Asthma	1390	0.0319	0.8865	LMO4	495	Response to TNF antagonist treatment
14 96169131	rs7158782	Asthma	1390	0.03191	1.135	TCL1A	495	Adverse response to aromatase inhibitors
9 22098574	rs4977574	Asthma	1390	0.03269	0.9131	CDKN2B-AS1	495	Early onset myocardial infarction, Coronary heart disease
13 107780316	rs1927745	Asthma	1390	0.03277	1.11	FAM155A	495	Depression
4 18017730	rs6830062	Asthma	1390	0.03368	1.129	LCORL	495	Height
2 234668570	rs887829	Asthma	1390	0.03424	1.099	UGT1A1	495	Bilirubin / Oleoylcarnitine, Serum bilirubin levels
4 155488821	rs6056	Asthma	1390	0.0346	1.119	FGB	495	Fibrinogen
16 52586341	rs3803662	Asthma	1390	0.03466	1.105	TOX3	495	Breast cancer, ER+ Breast cancer
5 25967703	rs4307059	Asthma	1390	0.03496	1.095	NULL	495	Autism
11	rs6421571	Asthma	1390	0.03573	1.118	CXCR5	495	Primary biliary cirrhosis
12 32436409	rs708224	Asthma	1390	0.03592	0.9142	BICD1	495	Pancreatic cancer
17 38062196	rs2305480	Asthma	1390	0.03593	0.9141	GSDMB	495	Ulcerative colitis, Asthma
11	rs10893366	Asthma	1390	0.03594	1.125	PKNOX2	495	Alcohol dependence
9 27620562	rs12555345	Asthma	1390	0.03595	0.9114	CTAGE12P	495	Total ventricular volume
10 44775824	rs1746048	Asthma	1390	0.03617	0.875	CXCL12	495	Early onset myocardial infarction, Coronary heart disease
19	rs732505	Asthma	1390	0.03627	1.178	SAFB2	495	Willebrand factor levels
1	rs2297909	Asthma	1390	0.0367	1.099	KIF21B	495	Ankylosing spondylitis
20 33764554	rs867186	Asthma	1390	0.03723	1.153	PROCR	495	Protein C levels, Anticoagulant levels (Protein C), Factor VII, D-dimer levels
6	rs3129943	Asthma	1390	0.0373	0.9009	C6orf10	495	Asthma
19 10394792	rs1799969	Asthma	1390	0.03735	0.87	ICAM1	495	Soluble Intercellular Adhesion Molecule 1
10 24495586	rs11013962	Asthma	1390	0.03774	1.093	KIAA1217	495	Earlobes
7 128573967	rs4728142	Asthma	1390	0.03788	0.9143	IRF5	495	Systemic lupus erythematosus, Ulcerative colitis
1	rs11265263	Asthma	1390	0.03849	0.8434	NULL	495	Vaccine-related adverse events (wheezing)
1	rs4650608	Asthma	1390	0.03857	1.098	PTGFR	495	Bipolar disorder
4 72608383	rs2282679	Asthma	1390	0.03899	1.101	GC	495	Vitamin D insufficiency, Vitamin D
15	rs1549318	Asthma	1390	0.03938	1.092	LARP6	495	Proinsulin levels
19 20036176	rs10411195	Asthma	1390	0.03976	0.7298	ZNF93	495	Smoking behavior (cigarettes per day)
14 32352221	rs2383378	Asthma	1390	0.03989	1.093	AKAP6	495	Anorexia nervosa
4	rs1493682	Asthma	1390	0.04019	1.156	MAD2L1	495	HIV-1 viral setpoint
11	rs12284594	Asthma	1390	0.0405	1.122	PKNOX2	495	Substance dependence
6 72482458	rs10455248	Asthma	1390	0.04085	1.099	RIMS1	495	Cognitive performance
18 5857091	rs11662763	Asthma	1390	0.04087	0.8754	L3MBTL4	495	Selective immunoglobulin A deficiency
10 45161109	rs1480597	Asthma	1390	0.04118	1.119	NULL	495	Parkinson's disease
16 88298124	rs12447690	Asthma	1390	0.04142	0.9129	ZNF469	495	Central corneal thickness
6 32269797	rs2395148	Asthma	1390	0.04214	0.7512	C6orf10	495	Juvenile idiopathic arthritis
3	rs1463525	Asthma	1390	0.04244	0.9153	NAALADL2	495	Systemic lupus erythematosus
2 43540125	rs7590268	Asthma	1390	0.04286	0.9022	THADA	495	Nonsyndromic cleft lip with or without cleft palate
20	rs4468878	Asthma	1390	0.04333	0.9172	CDH4	495	Longevity
2	rs1206397	Asthma	1390	0.04336	1.278	NULL	495	Cognitive performance
10	rs224278	Asthma	1390	0.04338	0.917	EGR2	495	Ewing sarcoma
1 200892137	rs296547	Asthma	1390	0.04347	1.092	C1orf81	495	Celiac disease
2 36526436	rs1863080	Asthma	1390	0.0435	1.152	CRIM1	495	Brachial circumference
6 32433167	rs2395185	Asthma	1390	0.04371	1.095	NULL	495	Classical Hodgkin lymphoma, Ulcerative colitis
12	rs1059513	Asthma	1390	0.04403	0.8643	STAT6	495	IgE levels
10	rs10882272	Asthma	1390	0.04409	0.9145	O3FAR1	495	Vitamin A
20	rs4814615	Asthma	1390	0.04465	1.113	PCSK2	495	Dialysis-related mortality
4 77418681	rs13106227	Asthma	1390	0.04468	1.092	SHROOM3	495	Eosinophilic esophagitis
6 10163968	rs13195786	Asthma	1390	0.04541	0.8783	NULL	495	Calcium levels
X	rs5968205	Asthma	1390	0.04579	0.8739	NULL	495	Depression and alcohol dependence
2 162959748	rs2270447	Asthma	1390	0.04598	1.187	NULL	495	Earlobes
2 169763148	rs560887	Asthma	1390	0.04632	1.095	G6PC2	495	Beta-cell function, Glucose, Fasting plasma glucose
18 55654358	rs8093763	Asthma	1390	0.0469	1.099	NULL	495	Bleomycin sensitivity
7	rs4731120	Asthma	1390	0.0474	0.853	NULL	495	Platelet counts
10	rs1412115	Asthma	1390	0.04894	0.913	NULL	495	Schizophrenia
12 105474117	rs4964469	Asthma	1390	0.04956	0.9178	LOC100287944	495	Parkinson's disease
10	rs12772794	Asthma	1390	0.05	0.919	NULL	495	Neutrophil count
20	rs4468878	Asthma with exacerbation	155	2.018e-05	0.5856	CDH4	495.2	Longevity
13 97758763	rs4318070	Asthma with exacerbation	155	7.029e-05	1.625	FARP1	495.2	Total ventricular volume
19 45414451	rs439401	Asthma with exacerbation	155	0.001476	1.441	NULL	495.2	Triglycerides, Alzheimer's disease biomarkers, HDL Cholesterol + Triglycerides
1 16393357	rs9442235	Asthma with exacerbation	155	0.001519	1.449	FAM131C	495.2	Cognitive performance
12 90008959	rs2681472	Asthma with exacerbation	155	0.001614	1.545	ATP2B1	495.2	Diastolic blood pressure, Hypertension
12 90013089	rs2681492	Asthma with exacerbation	155	0.001885	1.535	ATP2B1	495.2	Systolic blood pressure
4	rs6844153	Asthma with exacerbation	155	0.002403	0.5594	STIM2	495.2	Docosapentaenoic acid
7	rs11984075	Asthma with exacerbation	155	0.00311	1.616	ELMO1	495.2	Celiac disease or Rheumatoid arthritis
6 10163968	rs13195786	Asthma with exacerbation	155	0.003315	0.5296	NULL	495.2	Calcium levels
21	rs2823357	Asthma with exacerbation	155	0.003338	1.407	NULL	495.2	Parkinson's disease
5 152979554	rs12658202	Asthma with exacerbation	155	0.003962	0.7086	GRIA1	495.2	Height
6	rs9275698	Asthma with exacerbation	155	0.00429	0.6913	HLA-DQA2	495.2	Asthma
4 180048362	rs17067123	Asthma with exacerbation	155	0.004414	0.4812	NULL	495.2	Response to hepatitis C treatment
6 32433167	rs2395185	Asthma with exacerbation	155	0.004414	1.401	NULL	495.2	Classical Hodgkin lymphoma, Ulcerative colitis
3 137447485	rs10935268	Asthma with exacerbation	155	0.004473	1.52	CNTN4	495.2	Acenocoumarol maintenance dosage
11 2936952	rs16928809	Asthma with exacerbation	155	0.004928	1.591	SLC22A18	495.2	Serum bilirubin levels
5 83499643	rs347344	Asthma with exacerbation	155	0.004943	1.384	EDIL3	495.2	Chemerin levels
17 7417663	rs6761	Asthma with exacerbation	155	0.005516	1.376	POLR2A	495.2	Sex hormone binding globulin
2 105897740	rs1020064	Asthma with exacerbation	155	0.005639	1.415	TGFBRAP1	495.2	AIDS progression
2 19134748	rs1876040	Asthma with exacerbation	155	0.006808	1.943	NULL	495.2	Cognitive performance
21 40465534	rs2836878	Asthma with exacerbation	155	0.006987	0.6854	PSMG1	495.2	Inflammatory bowel disease, Ulcerative colitis, C-reactive protein
11	rs1692120	Asthma with exacerbation	155	0.007166	0.7272	NULL	495.2	Alpha-Linolenic acid
1	rs1668871	Asthma with exacerbation	155	0.007698	0.7192	TMCC2	495.2	Platelet counts
12 53731891	rs10876432	Asthma with exacerbation	155	0.007996	1.383	SP7	495.2	Bone mineral density
22	rs1012068	Asthma with exacerbation	155	0.008471	1.379	DEPDC5	495.2	Chronic Hepatitis C infection
6	rs3129890	Asthma with exacerbation	155	0.008691	0.6847	HLA-DRA	495.2	Asthma
10	rs10829156	Asthma with exacerbation	155	0.01011	1.407	ARL5B	495.2	Sudden cardiac arrest
15 90447946	rs7178909	Asthma with exacerbation	155	0.01015	0.7291	C15orf38	495.2	Personality dimensions
1 22490724	rs7521902	Asthma with exacerbation	155	0.0103	1.393	NULL	495.2	Ovarian cancer
6	rs2647012	Asthma with exacerbation	155	0.01031	0.7319	HLA-DQB1	495.2	Systemic lupus erythematosus, Follicular lymphoma
9 6849317	rs4742269	Asthma with exacerbation	155	0.01108	0.3482	KDM4C	495.2	Radiation response
6	rs1635	Asthma with exacerbation	155	0.01136	0.376	NKAPL	495.2	Schizophrenia
3 128260550	rs4857855	Asthma with exacerbation	155	0.01249	1.396	GATA2	495.2	Eosinophil counts
4 106688904	rs10516526	Asthma with exacerbation	155	0.01252	0.428	GSTCD	495.2	Pulmonary function
16 81264597	rs6564851	Asthma with exacerbation	155	0.01258	1.334	BCMO1	495.2	Beta-carotene
1 88132380	rs983332	Asthma with exacerbation	155	0.01266	0.654	LMO4	495.2	Response to TNF antagonist treatment
2 85699750	rs7577642	Asthma with exacerbation	155	0.01311	0.7074	SH2D6	495.2	Soluble Interleukin-6 Receptor
11	rs7122539	Asthma with exacerbation	155	0.01315	0.7279	PC	495.2	HIV-1 susceptibility
3	rs6792584	Asthma with exacerbation	155	0.01323	1.358	SUCLG2	495.2	Corneal astigmatism
16 57006590	rs7499892	Asthma with exacerbation	155	0.01337	1.404	CETP	495.2	HDL Cholesterol
6 32602410	rs9275572	Asthma with exacerbation	155	0.0134	0.7432	HLA-DQA2	495.2	Hepatocellular carcinoma, Alopecia areata
5 74651084	rs3846662	Asthma with exacerbation	155	0.01379	0.745	HMGCR	495.2	Total Cholesterol, LDL Cholesterol
1 111237685	rs12061304	Asthma with exacerbation	155	0.01443	0.7279	NULL	495.2	Panic disorder
17 70571668	rs11077773	Asthma with exacerbation	155	0.01512	1.536	KCTD2	495.2	Cognitive performance
19 2160529	rs3803915	Asthma with exacerbation	155	0.01534	1.47	NULL	495.2	Body mass index
4 102751076	rs10516487	Asthma with exacerbation	155	0.01538	1.346	BANK1	495.2	Systemic lupus erythematosus
11	rs10892279	Asthma with exacerbation	155	0.0158	1.379	NULL	495.2	Celiac disease or Rheumatoid arthritis
6 31820898	rs494620	Asthma with exacerbation	155	0.01612	1.322	SLC44A4	495.2	Menopause
10	rs2234962	Asthma with exacerbation	155	0.01659	0.6882	BAG3	495.2	Dilated cardiomyopathy
7 2869985	rs1182188	Asthma with exacerbation	155	0.01668	0.7222	GNA12	495.2	Height
9 123056637	rs4837752	Asthma with exacerbation	155	0.01843	1.644	NULL	495.2	Response to antipsychotic treatment
12	rs4363657	Asthma with exacerbation	155	0.01873	1.381	SLCO1B1	495.2	Serum bilirubin levels
2	rs11888559	Asthma with exacerbation	155	0.01902	1.678	CYP20A1	495.2	Height
5 56023083	rs16886165	Asthma with exacerbation	155	0.01922	1.399	MAP3K1	495.2	Breast cancer
4	rs3805236	Asthma with exacerbation	155	0.01936	1.318	GAB1	495.2	Asthma
22	rs1014971	Asthma with exacerbation	155	0.01946	1.317	NULL	495.2	Bladder cancer
14	rs2281680	Asthma with exacerbation	155	0.0201	1.371	AP1G2	495.2	Sudden cardiac arrest
16 68146073	rs1364063	Asthma with exacerbation	155	0.02023	0.7562	NFAT5	495.2	Menarche
10 60082668	rs16912145	Asthma with exacerbation	155	0.02044	1.488	UBE2D1	495.2	Grey matter density
3 98034526	rs1497546	Asthma with exacerbation	155	0.021	1.885	OR5H2	495.2	Drug-induced liver injury (flucloxacillin)
9 87930045	rs2841498	Asthma with exacerbation	155	0.02139	1.383	NULL	495.2	Partial epilepsies
16 20364588	rs4293393	Asthma with exacerbation	155	0.0215	1.37	UMOD	495.2	Chronic kidney disease
4 35372098	rs437943	Asthma with exacerbation	155	0.02167	1.315	ARAP2	495.2	Response to TNF antagonist treatment
3 46339812	rs9990343	Asthma with exacerbation	155	0.02204	0.7664	NULL	495.2	Brain structure
6 106987370	rs783396	Asthma with exacerbation	155	0.02219	0.5068	AIM1	495.2	Ischaemic stroke
6 10897488	rs2153157	Asthma with exacerbation	155	0.02254	1.301	SYCP2L	495.2	Menopause
11 114191016	rs2847476	Asthma with exacerbation	155	0.02269	1.31	NNMT	495.2	Lateral ventricular volume (ALLV)
16	rs13333226	Asthma with exacerbation	155	0.02288	1.366	UMOD	495.2	Hypertension
9 34071541	rs7871764	Asthma with exacerbation	155	0.02316	1.315	DCAF12	495.2	Height
10 4655565	rs10458787	Asthma with exacerbation	155	0.02324	1.336	NULL	495.2	Body mass index
19 45395266	rs157580	Asthma with exacerbation	155	0.02331	1.301	TOMM40	495.2	LDL Cholesterol, Alzheimer's disease, Alzheimer's disease biomarkers, HDL Cholesterol
6 32577380	rs660895	Asthma with exacerbation	155	0.02352	1.354	HLA-DRB1	495.2	IgA nephropathy, Rheumatoid arthritis (anti-CCP+)
2	rs6746082	Asthma with exacerbation	155	0.02367	0.7059	DTNB	495.2	Multiple myeloma
19 12146370	rs3745672	Asthma with exacerbation	155	0.02389	1.824	ZNF433	495.2	Multiple sclerosis
1 172711000	rs859637	Asthma with exacerbation	155	0.02432	1.299	NULL	495.2	Celiac disease
6 31826109	rs2736428	Asthma with exacerbation	155	0.02433	1.308	SLC44A4	495.2	Telomere length
2 218683154	rs2571445	Asthma with exacerbation	155	0.02434	0.7593	TNS1	495.2	Pulmonary function
2 11220562	rs6739054	Asthma with exacerbation	155	0.0247	1.31	NULL	495.2	Cognitive performance
5 42473555	rs13188386	Asthma with exacerbation	155	0.02483	1.325	GHR	495.2	Transferrin saturation
7 116346603	rs10243024	Asthma with exacerbation	155	0.02483	0.7162	MET	495.2	Multiple sclerosis
12	rs4149081	Asthma with exacerbation	155	0.02516	1.363	SLCO1B1	495.2	Eicosenoate / Tetradecanedioate
5	rs29784	Asthma with exacerbation	155	0.02527	1.293	NULL	495.2	Infantile hypertrophic pyloric stenosis
14 75626042	rs910316	Asthma with exacerbation	155	0.02534	1.295	TMED10	495.2	Height
7 25871109	rs1055144	Asthma with exacerbation	155	0.02573	1.363	NFE2L3	495.2	Waist-hip ratio
6 396321	rs12203592	Asthma with exacerbation	155	0.02581	1.387	IRF4	495.2	Eye color, Hair color, Freckling, Progressive supranuclear palsy
9 10260263	rs2475335	Asthma with exacerbation	155	0.02644	1.35	PTPRD	495.2	Partial epilepsies
7 2795957	rs798497	Asthma with exacerbation	155	0.02675	0.7397	GNA12	495.2	Height
7 150667210	rs3807375	Asthma with exacerbation	155	0.027	1.296	KCNH2	495.2	QT interval
14 58397916	rs808225	Asthma with exacerbation	155	0.02731	1.293	NULL	495.2	Pulmonary function
1 248496863	rs4481887	Asthma with exacerbation	155	0.02808	0.7331	OR2M7	495.2	Asparagus anosmia
2 169757354	rs1402837	Asthma with exacerbation	155	0.02812	0.7174	G6PC2	495.2	Glycated hemoglobin levels
10 45161109	rs1480597	Asthma with exacerbation	155	0.02815	1.366	NULL	495.2	Parkinson's disease
2 21237544	rs673548	Asthma with exacerbation	155	0.02824	1.333	APOB	495.2	HDL Cholesterol, Triglycerides
14	rs398652	Asthma with exacerbation	155	0.02829	1.386	PELI2	495.2	Telomere length
21	rs12483205	Asthma with exacerbation	155	0.02841	1.327	DYRK1A	495.2	HIV-1 progression
14	rs1380131	Asthma with exacerbation	155	0.02849	1.443	NULL	495.2	Alcohol consumption
11 118477367	rs498872	Asthma with exacerbation	155	0.02922	1.303	PHLDB1	495.2	Glioma
9 7925381	rs1535480	Asthma with exacerbation	155	0.0296	0.7644	NULL	495.2	Braces
7	rs1127065	Asthma with exacerbation	155	0.03031	0.7698	CAMK2B	495.2	Glucose
12 57204160	rs12367822	Asthma with exacerbation	155	0.03077	1.303	HSD17B6	495.2	Collagen-induced Platelet aggregation
6 72482458	rs10455248	Asthma with exacerbation	155	0.03084	1.302	RIMS1	495.2	Cognitive performance
8 126540051	rs1551398	Asthma with exacerbation	155	0.03099	1.289	NULL	495.2	Crohn's disease
5	rs1566039	Asthma with exacerbation	155	0.03176	1.291	PAPD7	495.2	Sphingolipid levels
2 219756383	rs7349332	Asthma with exacerbation	155	0.03187	1.384	WNT10A	495.2	Hair morphology
1 84254735	rs7539409	Asthma with exacerbation	155	0.0326	0.655	TTLL7	495.2	Alzheimer's disease
7 2763102	rs798544	Asthma with exacerbation	155	0.03293	0.7474	GNA12	495.2	Height
3 140540718	rs908821	Asthma with exacerbation	155	0.03296	0.7522	SLC25A36	495.2	Multiple sclerosis
9 8846955	rs1975197	Asthma with exacerbation	155	0.03331	0.6868	PTPRD	495.2	Restless legs syndrome
1	rs621559	Asthma with exacerbation	155	0.0334	1.478	WDR65	495.2	Telomere length
18 5857091	rs11662763	Asthma with exacerbation	155	0.03434	1.387	L3MBTL4	495.2	Selective immunoglobulin A deficiency
7	rs488333	Asthma with exacerbation	155	0.03441	0.7502	NULL	495.2	Prion diseases
8 129946154	rs987525	Asthma with exacerbation	155	0.0352	0.7211	NULL	495.2	Nonsyndromic cleft lip with or without cleft palate, Cleft lip
1 159148513	rs1474747	Asthma with exacerbation	155	0.03522	0.777	CADM3	495.2	Monocyte chemoattractant protein-1
12 56412487	rs1701704	Asthma with exacerbation	155	0.03686	1.28	IKZF4	495.2	Type 1 diabetes, Type 1 diabetes autoantibodies, Asthma, Alopecia areata
12 131939920	rs10466868	Asthma with exacerbation	155	0.03708	0.6102	GPR133	495.2	Erythropoietin
5 131901225	rs2244012	Asthma with exacerbation	155	0.0371	1.31	RAD50	495.2	Asthma
11 68994497	rs7931342	Asthma with exacerbation	155	0.03745	1.274	NULL	495.2	Prostate cancer
4 72608383	rs2282679	Asthma with exacerbation	155	0.03782	1.293	GC	495.2	Vitamin D insufficiency, Vitamin D
6	rs642858	Asthma with exacerbation	155	0.03782	0.7351	NULL	495.2	Type 2 diabetes
22 34859793	rs130575	Asthma with exacerbation	155	0.03909	1.375	NULL	495.2	Attention deficit hyperactivity disorder
11 68994667	rs10896449	Asthma with exacerbation	155	0.03928	1.272	NULL	495.2	Prostate cancer
9	rs10908907	Asthma with exacerbation	155	0.03946	0.7515	NULL	495.2	Alcohol consumption
19	rs2303759	Asthma with exacerbation	155	0.03999	0.7483	DKKL1	495.2	Multiple sclerosis
5	rs7717572	Asthma with exacerbation	155	0.04114	1.518	CD180	495.2	Prostate cancer (gene x gene interaction)
6	rs25422	Asthma with exacerbation	155	0.04143	0.709	C6orf204	495.2	Renal cell carcinoma
20 17368542	rs6044777	Asthma with exacerbation	155	0.04224	1.326	PCSK2	495.2	Fibrinogen
12 65252118	rs939876	Asthma with exacerbation	155	0.04255	1.357	TBC1D30	495.2	Cognitive performance
15 58697842	rs3784609	Asthma with exacerbation	155	0.0429	1.32	RORA	495.2	Total ventricular volume
18 28141688	rs2729409	Asthma with exacerbation	155	0.04305	0.7391	DSC3	495.2	Parathyroid hormone levels
18 46453463	rs4939827	Asthma with exacerbation	155	0.04325	1.266	SMAD7	495.2	Colorectal cancer
20 5948227	rs16991615	Asthma with exacerbation	155	0.04339	0.5456	MCM8	495.2	Menopause
4	rs6838440	Asthma with exacerbation	155	0.04354	0.7664	ALPK1	495.2	Epirubicin-induced leukopenia
1 196702810	rs1329428	Asthma with exacerbation	155	0.04364	1.263	CFH	495.2	Age-related macular degeneration
5 42375243	rs979233	Asthma with exacerbation	155	0.04397	1.262	GHR	495.2	Systemic lupus erythematosus
18 20720973	rs11082304	Asthma with exacerbation	155	0.04425	0.7921	CABLES1	495.2	Platelet counts, Smoking behavior (age of initiation)
6	rs9275596	Asthma with exacerbation	155	0.04433	0.7797	NULL	495.2	IgA nephropathy
12 68596661	rs2870946	Asthma with exacerbation	155	0.0444	0.5382	IL26	495.2	Ulcerative colitis
16	rs4783244	Asthma with exacerbation	155	0.0444	1.261	CDH13	495.2	Adiponectin levels
2	rs4676406	Asthma with exacerbation	155	0.0447	1.258	GPR35	495.2	Ulcerative colitis
2	rs4849121	Asthma with exacerbation	155	0.04473	1.26	ACOXL	495.2	IgA nephropathy
3 138713704	rs1511412	Asthma with exacerbation	155	0.04478	0.6246	NULL	495.2	Keloid
2	rs4664308	Asthma with exacerbation	155	0.04499	1.263	PLA2R1	495.2	Idiopathic membranous nephropathy
10 16299951	rs10508503	Asthma with exacerbation	155	0.045	0.6037	PTER	495.2	Obesity
1 184002874	rs756199	Asthma with exacerbation	155	0.04532	1.306	GLT25D2	495.2	Height
5 106982560	rs10074258	Asthma with exacerbation	155	0.04532	1.259	EFNA5	495.2	Hippocampal atrophy
2 21232195	rs693	Asthma with exacerbation	155	0.04577	1.26	APOB	495.2	Total Cholesterol, LDL Cholesterol, Triglycerides
20 14747471	rs4141463	Asthma with exacerbation	155	0.04592	0.7853	MACROD2	495.2	Autism
15	rs7119	Asthma with exacerbation	155	0.04593	1.253	HMG20A	495.2	Type 2 diabetes
3 133484029	rs3811647	Asthma with exacerbation	155	0.04594	1.268	TF	495.2	Transferrin, Serum transferrin, Total Transferrin
9 22098574	rs4977574	Asthma with exacerbation	155	0.04646	0.7922	CDKN2B-AS1	495.2	Early onset myocardial infarction, Coronary heart disease
10 124165615	rs6585827	Asthma with exacerbation	155	0.04689	1.258	PLEKHA1	495.2	Height
2 140147832	rs1399645	Asthma with exacerbation	155	0.04758	1.424	NXPH2	495.2	Azoospermia
12 69370756	rs9943849	Asthma with exacerbation	155	0.04782	0.7525	CPM	495.2	Major depressive disorder
13 98966317	rs688872	Asthma with exacerbation	155	0.04795	0.7792	FARP1	495.2	Brain structure
14 32093548	rs7142881	Asthma with exacerbation	155	0.04816	0.7914	NUBPL	495.2	Response to iloperidone treatment (QT prolongation)
4 55394172	rs218237	Asthma with exacerbation	155	0.04828	1.359	NULL	495.2	Red blood cell count, Mean corpuscular hemoglobin
8 130685457	rs4295627	Asthma with exacerbation	155	0.04912	0.7164	CCDC26	495.2	Glioma
20 62318220	rs4809324	Asthma with exacerbation	155	0.04919	0.656	RTEL1	495.2	High-grade glioma
9 25449122	rs12552736	Asthma with exacerbation	155	0.04934	1.445	NULL	495.2	RR interval (heart rate)
2 206150594	rs1207421	Asthma with exacerbation	155	0.04937	1.398	PARD3B	495.2	Knee osteoarthritis
6	rs3129943	Asthma with exacerbation	155	0.04974	0.7526	C6orf10	495.2	Asthma
