# Supplementary material for: Identification of Druggable Genes for Asthma by Integrated Genomic Network Analysis
Source: Biomedicines. 2022 Jan 6;10(1):113. doi: 10.3390/biomedicines10010113 (PMC8773254; doi:10.3390/biomedicines10010113)
Supplement: Supplementary file 1 [file biomedicines-10-00113-s001.zip › Supplementary Table S2.xlsx]

## Sheet: Sheet1
Table S2. Summary of 1047 asthma risk genes based on linkage disequilibrium (r2>0.8)
IL1RL1	RAB5B	ABCB5	PCDH7	RP11-20J15.3	CTD-2544M6.1
FCER1G	FAM65B	PHLDB1	SIK2	AC016710.1	RP11-718O11.1
HLA-DQB1	PPARD	DNAH5	TMED10	CCDC26	RP11-184D12.1
IL6R	OPRM1	FAM184B	SP7	RP11-501G7.1	RP11-643A5.2
IL13	COL4A3BP	ARID4B	AC021066.1	XXbac-BPG13B8.10	RP11-490M8.1
RUNX3	PDE4D	SLC6A16	PFKFB3	AC092635.1	CTC-471J1.2
RORA	THADA	SNAP91	TPD52L3	AC011288.2	RP1-67M12.2
GLI2	TRPM6	FUNDC1	XKR6	RP11-536K7.5	RP11-112L7.1
BAX	HELLS	UBE2D1	PDE7B	XXbac-BPG181B23.4	RP11-116D2.1
MAVS	C9orf11	SMARCE1	PLRG1	RP11-360I20.2	RP11-554A11.8
GLI3	NPY	TEAD2	MLLT3	CTC-228N24.1	RP11-179B15.6
GATA3	KIAA1045	BAZ2A	MACROD2	AC016682.1	CTD-2015G9.2
IL2	SEMG1	COBLL1	SYNPO2	AC079807.4	RP11-704C2.1
CCR6	GRM4	NUFIP1	OVOL1	AC008271.1	LA16c-444G7.1
IL4	DPP6	ZNF8	MYEOV	LINC00395	RP11-481E4.2
IL5	RAP1GAP2	PREP	HPSE2	RP11-346D6.6	RP11-157P23.2
IL1RL2	CRP	FTL	BNC2	RP11-459F1.2	RP11-378I6.1
IL18R1	AP3B1	C20orf194	PC	RP11-117P22.1	RP11-359J23.1
TNFSF4	GPR12	EFHC1	C1orf100	AP000696.2	RP11-945C19.1
KIF3A	DCLK1	PRTFDC1	FAM53A	RP11-88H9.1	RP11-434E6.2
IL2RA	VAV3	BCL2L13	MRPS22	AC093391.2	RP11-691G17.1
IL33	CFHR5	DEPDC5	MSRA	AC007682.1	RP11-66H6.3
IL21	WDR36	KIAA0247	SLCO3A1	AC023797.1	RP11-81K2.1
TSLP	EPHA7	TCL1A	OR14C36	RP11-395D3.1	RP11-876N24.2
ADCY9	DGKB	RP11-173D9.3	OR2T12	RP11-414H17.6	U95743.1
STAT6	CDK5RAP2	GSS	KCNA3	ARID4B-IT1	RP11-462G12.5
SMAD3	UNC13C	PYGB	ZBTB38	AC034220.3	RP11-355F22.1
IL7R	CYP2C9	NOL4	NAALADL2	RP11-475O6.1	RP11-667K14.3
PIK3CD	RBP4	CRISPLD2	ADAMTSL1	RP11-375O18.2	AC005195.1
NRXN1	SEC31A	TOX3	LCORL	RP11-67B16.1	MIR378D1
CD247	SHROOM3	SCG3	AC068473.1	AC135966.1	MIR3135B
HLA-DOA	ETV6	FCGRT	FAM132B	RP13-614K11.1	Metazoa_SRP
CD40	HMG20A	STEAP1B	EXD1	AC008063.3	AC108057.1
WNT3	CDH13	YKT6	ZFP42	RP11-104L21.2	RP11-94L15.2
GHR	OSBPL1A	KDM4C	GPC5	AP000946.2	MIR4456
HLA-DQA1	TBCD	RGP1	KCTD2	RP11-366K1.1	RP11-63N3.1
HLA-DPA1	PMAIP1	LHPP	HIST3H2A	AP000475.2	AC079756.1
APOB	GRB7	CYP2C18	POLR2A	RP3-460G2.2	RP11-57J16.1
ICAM1	SAE1	KLHL5	OFCC1	AC116366.6	MIR4679-1
OAS2	TRPM8	ST3GAL4	ACBD4	JAZF1-AS1	RP11-865B13.1
ABCG5	STAC	GALNTL4	SLC9A9	RP11-733D4.1	Metazoa_SRP
ABCG8	PTPRG	PTGES3	CYLC1	RP11-428L9.1	RP11-721K1.1
HLA-DRA	ATG3	CEP85L	CSMD1	RP1-288L1.5	MIR4666A
IL15RA	ILDR1	ASF1A	FBXL7	RP5-865N13.2	RP11-675P14.1
SH3PXD2A	C9orf72	AIM1	ZNF93	AC009878.2	AL583784.1
ERBB2	PTGES	C6orf118	PRR23B	CTA-150C2.13	AL442639.1
FLG	AKAP6	EXOC2	TMEM121	AC079799.2	AC097452.1
TLR1	FER	COX7A2	ANKS1B	RP11-383H13.1
DKKL1	FARP1	CEP72	KIAA0825	LINC00533
MYLIP	UTRN	IRX4	WBSCR17	AC010148.1
ABCB11	ACOXL	GNPDA1	FAM131C	RP3-332B22.1
IL12RB2	PLA2R1	BBX	LCE3E	AC092594.1
CETP	ASAP1	ITGB6	LCE5A	AC079584.2
THPO	PTPRD	EFHD1	TMEM232	RP11-476H24.1
NFATC4	CABYR	PARD3B	FAM183A	RP11-32F11.2
SGCG	ABI3BP	KIF21B	ZKSCAN4	AC003986.7
CXCL12	GRIA1	TMEM9	OTOG	AP000343.2
IL26	ELMO1	COLEC11	OR6M1	LINC00299
HMGCR	DYRK1A	ALDH8A1	SPATS2L	AC113608.1
CD86	CLSTN2	CYP20A1	SUPT3H	RP3-471C18.2
CXCR4	C1orf106	ACYP1	SLC35F1	RP3-359N14.2
EGR2	ADAMTS9	ZC2HC1C	ZNF763	RP11-20J15.2
PVRL2	ADAD1	KIAA1217	ZNF682	AF064858.10
APOE	SLC45A2	PLXDC2	GTF2E2	RP5-894H24.2
APOC1	EDIL3	CHRNA2	SLC2A10	AC092657.2
TLN1	SLC30A8	PRB2	ZNF665	AC092684.1
IRF4	CSMD3	CSMD2	ZNF841	FLG-AS1
ATP1B1	CYP2C19	RPL5	ZNF615	LINC00340
CXCR5	ARHGAP42	KIAA0087	RP4-724E16.2	snoU13
WNT4	CACNB2	ACO1	PARVA	U7
IHH	UMOD	PI3	AC011450.1	MIR2113
CDH4	ELSPBP1	MATN4	ZNF71	AC097361.1
CCR3	SLC30A1	NCOA5	SLC29A3	snoU13
IL1RAP	SYT9	AP5S1	TPM2	Metazoa_SRP
IFNA14	LMOD2	PCSK2	FAM19A2	CDKN2B-AS1
HLA-DQA2	PAQR8	A4GALT	TUSC1	RP13-137A17.6
IL2RB	INSR	RFPL3	C3orf27	RP11-734K21.4
TNFRSF11B	KRT20	APOBEC3A	GLT25D2	RP11-129B22.1
SLCO1A2	CLSTN1	MKLN1	MUC2	RP11-553L6.2
NEDD4L	JMJD1C	HERC2	DCAF12	RP11-451G4.3
CDH17	PDE3A	CGNL1	CCDC167	RP11-649A16.1
ATRN	LRRC33	MBD4	MIR148A	OR5V1
NOS1	TLR10	AIPL1	RN5S46	RP11-18A3.4
RNF8	ANO6	TOMM40	RN5S52	RP11-475N22.4
EPHA4	GPR35	SAFB2	Y_RNA	Metazoa_SRP
SLPI	TMTC2	SLC7A10	RNU1-21P	RP11-219B17.1
IRF1	CIITA	SLC6A11	U6	RP11-115C21.2
NDFIP1	ZFPM1	ILKAP	U6	C14orf64
DOCK10	PTCHD3	HSPA12B	SNORD32B	CTC-426B10.1
2021-03-01	RAD51B	SLC14A2	U6	CTD-2235C13.2
THRB	PLCB1	TMCC2	Y_RNA	RP11-148L24.1
MGAT5	GRID1	PDZD2	Y_RNA	RP11-834C11.3
IKZF3	AP2A2	UNC79	U6	CTC-551A13.1
GFI1	CTNNA3	RBM17	U4	CTD-2194L12.2
ADORA1	EFNA5	CABLES1	U6	GDNF-AS1
VCP	RFX6	OSTF1	U6	RP11-1079K10.3
GFRA2	PRKG1	C9orf40	Y_RNA	CTC-276P9.2
SEMA3E	PMEL	AGTPBP1	RNU6-61	RP11-412P11.1
PRKCE	KCNIP4	KRT7	RP11-197P3.4	CTD-2254N19.1
FBXO45	O3FAR1	CPM	RP11-291L22.4	RP11-94H18.1
TLR6	CHP1	BCMO1	RP11-335E6.2	RP11-297L17.1
ERBB4	NHEJ1	TGFBRAP1	C6orf10	RP11-374A4.1
BTLA	PTPRT	UBAP2	NOTCH4	RP11-434D9.1
RYR1	PLN	DNAJB5	PBX2	RP11-438D8.2
PSAP	RYR2	TMEM14B	LAYN	RP11-284A20.1
ODZ3	GRM3	SLC22A23	SLC44A4	CTD-2231H16.1
PPP2R3C	UBD	TCF19	NEU1	RP11-310P5.1
PLEKHA1	UGT1A1	PGBD1	C9orf170	RP11-332J15.1
SLC22A18	C15orf38	GIPC2	C6orf15	RP11-460H9.1
IRF5	C15orf38-AP3S2	DTNB	ZNF616	LINC00536
SUOX	PDS5B	SLC35A5	MAS1L	CTD-2350J17.1
RERE	PTHLH	ARHGAP24	OR2H1	CTD-2269F5.1
GNA12	PHF14	KIAA1109	AC021218.2	RP11-284M14.1
G6PC2	DPH1	RDH16	LRRC3C	RP11-4O3.1
CCDC155	DBX1	CCDC33	RP11-807H22.7	RP11-577G20.1
ORMDL3	BACH2	ASXL3	PRR23A	RP11-257I8.2
BCR	RAD50	RPS11	U6	AC006552.1
MICB	PIKFYVE	IGSF3	Y_RNA	CTD-2247C11.5
HLA-DQB2	PAX3	XPR1	SNORA51	IQCJ-SCHIP1
PROCR	CRIM1	SF3B4	MIR132	RP11-517I3.1
CUBN	NPAS3	CDCA7	MIR147A	CTC-228N24.2
SEMG2	IFT122	SRPRB	MIR622	RP11-679C8.2
TAF4B	BMPER	LPP	IGHA2	RP11-1079K10.2
GC	HNF4G	AC062028.1	IGHD	RP11-404J23.1
BAG3	GABRB3	FIP1L1	RN5S286	RP11-685F15.1
BANK1	BRD2	COMMD10	RN5S299	RP11-325B23.2
FGB	CEACAM21	PRSS35	Y_RNA	RP11-168E17.1
ZPBP2	TACC3	CREB5	U3	RP11-1057B8.2
BTNL2	CLEC16A	ASB15	AP1G2	RP11-545H22.1
CDSN	GYS1	LUC7L2	RP5-944M2.3	SNORA66
MUC5AC	NMRK1	TATDN1	C3orf43	U4atac
PGAP3	BNIP1	UHRF2	AC004540.5	RN5S228
ELK3	SLC16A7	MSRB2	AL662890.1	U6
EVI5	CISD1	FAM13C	AL445204.1	RN5S34
GSDMB	IKZF4	TAF5	AC068570.1	U6
GSDMA	SARDH	MKX	AC104837.1	7SK
D2HGDH	CRB1	MPP7	AL512635.1	RP1-84O15.2
PRIM1	INTS12	ENKUR	OR6X1	RP11-136O12.2
ZNF544	PEX14	IPMK	RN5S158	RP11-351A11.1
CUL3	NME7	MAGI1	7SK	RP11-941H19.3
VCAN	JAKMIP1	ALLC	U4	RP11-255B23.2
ITGA8	SUCLG2	NUBPL	U6	KB-1047C11.1
SCTR	AMZ1	RNF144A	U6	AC083843.3
ITGB8	SLC22A5	BICD1	AC022142.1	GS1-211B7.1
RBPJL	C5orf56	SLC35F4	U6	RP11-13N12.1
GADD45G	RPS26	GLT1D1	7SK	CTD-2374C24.1
SLCO1B1	CCHCR1	TMEM132D	AC004041.2	RP11-157E21.1
WNT10A	PSORS1C1	CYSLTR2	RP11-275A6.1	CTC-551A13.2
CSNK1G3	HCP5	SPC25	RP11-417E7.1	RP11-1114I9.1
CADM3	CTD-2006C1.2	RP11-139J15.2	PLAC2	AL928768.3
PSMD6	AC003090.1	CAPSL	RP11-315H15.1	KB-1047C11.2
GAS1	RP1-15D23.2	SPACA7	AC026188.1	KB-173C10.2
HLA-B	AC007254.3	ANKFN1	RP11-428L9.2	KB-173C10.1
CFH	AC006028.9	PITPNC1	RP11-437J19.1	RP11-785H20.1
SLC7A2	RP11-179B15.5	FAM69A	RP11-33A14.1	RP11-94H18.2
PRKAR2B	AC004237.1	AKD1	AC016725.4	RP11-388K12.2
CYTH3	XXbac-BPG254F23.7	GRAMD3	AC096559.1	RP11-731F5.1
CPS1	RP5-1115A15.1	C9orf41	CTC-203F4.1	RP11-53M11.3
HSD17B6	AC006028.10	RBPMS	RP5-1027O11.1	RP11-115J16.2
CASR	RP11-293A21.1	AP3S2	AJ009632.3	RP11-431M3.1
KCNH2	RP11-499P20.2	FMNL2	RP1-13P20.6	RP11-134O21.1
CAMK2B	NSUN6	C11orf30	RP11-179H18.8	RP11-24P4.1
ERBB3	CTC-209H22.3	ADAMTS4	AC002117.1	RP11-179A10.1
SDK2	AP002954.4	NDUFS2	DAQB-12N14.5	AP5B1
GBA2	ZNF432	RAPGEF6	RP1-177I10.1	RP5-1024C24.1
ATP2B1	RP11-603J24.4	ITIH3	RP5-988G17.1	RP11-162D9.3
SREBF1	RP11-387H17.4	ELTD1	TMEM72-AS1	RP13-631K18.3
CRMP1	STAB1	AC007364.1	AC107079.1	RP11-166D19.1
ALPK1	MTMR11	AC069154.2	RP11-204C23.1	RP11-483L5.1
IGF2BP2	ITIH1	DCAF16	RP5-899B16.2	RP11-672A2.6
SEMA3A	MYH7B	ANTXR2	RP5-1121H13.4	POLR2M
SCGN	TNS1	PYHIN1	AL163953.2	AP000439.3
RIMS1	NCR2	PRICKLE2	XXbac-BPG154L12.4	RP4-765H13.1
SMARCA2	RAI1	PBRM1	RP11-214F16.3	RP11-855O10.3
CACNA1S	NCAPG	SLBP	RP11-461K13.1	RP11-64D24.4
EDEM2	MCM9	PIGX	RP11-276H19.1	RP11-897M7.1
KIF16B	EBNA1BP2	NDST3	RP3-395P12.2	AP000797.3
TF	NEK9	SLC25A46	RP11-29B9.1	ZNF253
CCDC80	MCM8	CREBRF	C12orf77	RP11-64D24.2
SEZ6L	CDHR3	CDCA7L	LINC00424	RP4-809F18.2
PSMA6	ZNF614	SOX17	NAALADL2-AS2	CTD-2213F21.3
TRPC4AP	SLC5A12	ALDH7A1	AC062021.1	AL589645.1
SMAD7	PLEKHG4B	KIAA1958	RP11-543F8.2	CTD-2006C1.10
DGKH	NT5DC2	PKNOX2	RP11-112J3.16	RP1-71H24.1
NFAT5	C3orf25	PDZRN4	RP1-91G5.3	RP11-956E11.1
NDRG1	ARPP21	ARL5B	AC006458.3	RP11-144F15.1
NCALD	OR2M7	LARP6	RP11-527N12.1	RP3-416H24.1
DOT1L	NLRP11	ZBTB39	RP11-307P5.1	RP1-292L20.1
MET	CCDC108	TMEM194A	RP11-171A24.2	RP11-788H18.1
GRB10	HEATR8	TCP10L2	RP11-402M4.1	RP11-587P21.2
WASL	NKAPL	RAB4B	RP5-839B4.7	RP11-461F16.3
GCK	GREB1	KLK4	AC010967.2	RP11-1041F24.1
TYRP1	ITSN2	LMBRD1	RP11-537H15.3	CTD-2213F21.4
NEURL	PSORS1C2	C3orf78	RP11-550P17.5	RP11-981P6.1
GAB1	GABBR1	LRP1B	RP11-170M17.1	RTEL1
STIM2	OR11A1	WFDC12	AC008940.1	RP11-1070N10.4
ZBTB16	KRT81	SOX14	RP11-218I7.2	CTD-2335K5.1
DDX6	OR10C1	TMEM129	AC004485.3	KIAA0391
ATP5B	RNF223	COL22A1	HCG23	RP11-1070N10.5
TBC1D30	UGT1A5	CRCT1	AL591893.1	RP11-950C14.7
