# Supplementary material for: Identification of Druggable Genes for Asthma by Integrated Genomic Network Analysis
Source: Biomedicines. 2022 Jan 6;10(1):113. doi: 10.3390/biomedicines10010113 (PMC8773254; doi:10.3390/biomedicines10010113)
Supplement: Supplementary file 1 [file biomedicines-10-00113-s001.zip › Supplementary Table S3.xlsx]

## Sheet: Sheet1
Table S3. Summary of 139 biological asthma risk genes
GENCODE_id	GENCODE_name	score_1_misnon	score_2_ciseQTL	score_3_KOmice	score_4_PPI	score_5_KEGG	total score
ENSG00000115602	IL1RL1	1	1	1	1	1	5
ENSG00000158869	FCER1G	0	1	1	1	1	4
ENSG00000179344	HLA-DQB1	0	1	1	1	1	4
ENSG00000160712	IL6R	1	0	1	1	1	4
ENSG00000169194	IL13	1	0	1	1	1	4
ENSG00000020633	RUNX3	0	0	1	1	1	3
ENSG00000069667	RORA	0	0	1	1	1	3
ENSG00000074047	GLI2	0	0	1	1	1	3
ENSG00000087088	BAX	0	0	1	1	1	3
ENSG00000088888	MAVS	0	0	1	1	1	3
ENSG00000106571	GLI3	0	0	1	1	1	3
ENSG00000107485	GATA3	0	0	1	1	1	3
ENSG00000109471	IL2	0	0	1	1	1	3
ENSG00000112486	CCR6	0	0	1	1	1	3
ENSG00000113520	IL4	0	0	1	1	1	3
ENSG00000113525	IL5	0	0	1	1	1	3
ENSG00000115598	IL1RL2	0	0	1	1	1	3
ENSG00000115604	IL18R1	0	0	1	1	1	3
ENSG00000117586	TNFSF4	0	0	1	1	1	3
ENSG00000131437	KIF3A	0	0	1	1	1	3
ENSG00000134460	IL2RA	0	0	1	1	1	3
ENSG00000137033	IL33	0	0	1	1	1	3
ENSG00000138684	IL21	0	0	1	1	1	3
ENSG00000145777	TSLP	0	0	1	1	1	3
ENSG00000162104	ADCY9	0	0	1	1	1	3
ENSG00000166888	STAT6	0	0	1	1	1	3
ENSG00000166949	SMAD3	0	0	1	1	1	3
ENSG00000168685	IL7R	0	0	1	1	1	3
ENSG00000171608	PIK3CD	0	0	1	1	1	3
ENSG00000179915	NRXN1	0	0	1	1	1	3
ENSG00000198821	CD247	0	0	1	1	1	3
ENSG00000204252	HLA-DOA	0	0	1	1	1	3
ENSG00000101017	CD40	0	1	0	1	1	3
ENSG00000108379	WNT3	0	1	0	1	1	3
ENSG00000112964	GHR	0	1	0	1	1	3
ENSG00000196735	HLA-DQA1	0	1	0	1	1	3
ENSG00000231389	HLA-DPA1	0	1	0	1	1	3
ENSG00000084674	APOB	1	0	0	1	1	3
ENSG00000090339	ICAM1	1	0	0	1	1	3
ENSG00000111335	OAS2	1	0	0	1	1	3
ENSG00000138075	ABCG5	1	0	0	1	1	3
ENSG00000143921	ABCG8	1	0	0	1	1	3
ENSG00000204287	HLA-DRA	1	0	0	1	1	3
ENSG00000134470	IL15RA	0	1	1	0	1	3
ENSG00000107957	SH3PXD2A	1	0	1	1	0	3
ENSG00000141736	ERBB2	1	0	1	1	0	3
ENSG00000143631	FLG	1	0	1	1	0	3
ENSG00000174125	TLR1	1	0	1	1	0	3
ENSG00000104901	DKKL1	1	1	0	1	0	3
ENSG00000007944	MYLIP	0	0	0	1	1	2
ENSG00000073734	ABCB11	0	0	0	1	1	2
ENSG00000081985	IL12RB2	0	0	0	1	1	2
ENSG00000087237	CETP	0	0	0	1	1	2
ENSG00000090534	THPO	0	0	0	1	1	2
ENSG00000100968	NFATC4	0	0	0	1	1	2
ENSG00000102683	SGCG	0	0	0	1	1	2
ENSG00000107562	CXCL12	0	0	0	1	1	2
ENSG00000111536	IL26	0	0	0	1	1	2
ENSG00000113161	HMGCR	0	0	0	1	1	2
ENSG00000114013	CD86	0	0	0	1	1	2
ENSG00000121966	CXCR4	0	0	0	1	1	2
ENSG00000122877	EGR2	0	0	0	1	1	2
ENSG00000130202	PVRL2	0	0	0	1	1	2
ENSG00000130203	APOE	0	0	0	1	1	2
ENSG00000130208	APOC1	0	0	0	1	1	2
ENSG00000137076	TLN1	0	0	0	1	1	2
ENSG00000137265	IRF4	0	0	0	1	1	2
ENSG00000143153	ATP1B1	0	0	0	1	1	2
ENSG00000160683	CXCR5	0	0	0	1	1	2
ENSG00000162552	WNT4	0	0	0	1	1	2
ENSG00000163501	IHH	0	0	0	1	1	2
ENSG00000179242	CDH4	0	0	0	1	1	2
ENSG00000183625	CCR3	0	0	0	1	1	2
ENSG00000196083	IL1RAP	0	0	0	1	1	2
ENSG00000228083	IFNA14	0	0	0	1	1	2
ENSG00000237541	HLA-DQA2	0	0	0	1	1	2
ENSG00000100385	IL2RB	0	0	1	0	1	2
ENSG00000164761	TNFRSF11B	0	0	1	0	1	2
ENSG00000084453	SLCO1A2	0	1	0	0	1	2
ENSG00000049759	NEDD4L	0	0	1	1	0	2
ENSG00000079112	CDH17	0	0	1	1	0	2
ENSG00000088812	ATRN	0	0	1	1	0	2
ENSG00000089250	NOS1	0	0	1	1	0	2
ENSG00000112130	RNF8	0	0	1	1	0	2
ENSG00000116106	EPHA4	0	0	1	1	0	2
ENSG00000124107	SLPI	0	0	1	1	0	2
ENSG00000125347	IRF1	0	0	1	1	0	2
ENSG00000131507	NDFIP1	0	0	1	1	0	2
ENSG00000135905	DOCK10	0	0	1	1	0	2
ENSG00000145416	2021-03-01	0	0	1	1	0	2
ENSG00000151090	THRB	0	0	1	1	0	2
ENSG00000152127	MGAT5	0	0	1	1	0	2
ENSG00000161405	IKZF3	0	0	1	1	0	2
ENSG00000162676	GFI1	0	0	1	1	0	2
ENSG00000163485	ADORA1	0	0	1	1	0	2
ENSG00000165280	VCP	0	0	1	1	0	2
ENSG00000168546	GFRA2	0	0	1	1	0	2
ENSG00000170381	SEMA3E	0	0	1	1	0	2
ENSG00000171132	PRKCE	0	0	1	1	0	2
ENSG00000174013	FBXO45	0	0	1	1	0	2
ENSG00000174130	TLR6	0	0	1	1	0	2
ENSG00000178568	ERBB4	0	0	1	1	0	2
ENSG00000186265	BTLA	0	0	1	1	0	2
ENSG00000196218	RYR1	0	0	1	1	0	2
ENSG00000197746	PSAP	0	0	1	1	0	2
ENSG00000218336	ODZ3	0	0	1	1	0	2
ENSG00000092020	PPP2R3C	0	1	0	1	0	2
ENSG00000107679	PLEKHA1	0	1	0	1	0	2
ENSG00000110628	SLC22A18	0	1	0	1	0	2
ENSG00000128604	IRF5	0	1	0	1	0	2
ENSG00000139531	SUOX	0	1	0	1	0	2
ENSG00000142599	RERE	0	1	0	1	0	2
ENSG00000146535	GNA12	0	1	0	1	0	2
ENSG00000152254	G6PC2	0	1	0	1	0	2
ENSG00000161609	CCDC155	0	1	0	1	0	2
ENSG00000172057	ORMDL3	0	1	0	1	0	2
ENSG00000186716	BCR	0	1	0	1	0	2
ENSG00000204516	MICB	0	1	0	1	0	2
ENSG00000232629	HLA-DQB2	0	1	0	1	0	2
ENSG00000101000	PROCR	1	0	0	1	0	2
ENSG00000107611	CUBN	1	0	0	1	0	2
ENSG00000124157	SEMG2	1	0	0	1	0	2
ENSG00000141384	TAF4B	1	0	0	1	0	2
ENSG00000145321	GC	1	0	0	1	0	2
ENSG00000151929	BAG3	1	0	0	1	0	2
ENSG00000153064	BANK1	1	0	0	1	0	2
ENSG00000171564	FGB	1	0	0	1	0	2
ENSG00000186075	ZPBP2	1	0	0	1	0	2
ENSG00000204290	BTNL2	1	0	0	1	0	2
ENSG00000204539	CDSN	1	0	0	1	0	2
ENSG00000215182	MUC5AC	1	0	0	1	0	2
ENSG00000161395	PGAP3	0	1	1	0	0	2
ENSG00000111145	ELK3	1	0	1	0	0	2
ENSG00000067208	EVI5	1	1	0	0	0	2
ENSG00000073605	GSDMB	1	1	0	0	0	2
ENSG00000167914	GSDMA	1	1	0	0	0	2
ENSG00000180902	D2HGDH	1	1	0	0	0	2
ENSG00000198056	PRIM1	1	1	0	0	0	2
ENSG00000198131	ZNF544	1	1	0	0	0	2
