# Supplementary material for: Identification of Druggable Genes for Asthma by Integrated Genomic Network Analysis
Source: Biomedicines. 2022 Jan 6;10(1):113. doi: 10.3390/biomedicines10010113 (PMC8773254; doi:10.3390/biomedicines10010113)
Supplement: Supplementary file 1 [file biomedicines-10-00113-s001.zip › Supplementary Table S4.xlsx]

## Sheet: Sheet1
Table S4. Summary of 64 candidate drugs from DrugBank database
No	Gene	Drug	Original Indication	Drug action
1	ADORA1	Istradefylline	Parkinson's disease	Inhibitor
2	ADORA1	Caffeine	Apnea of prematurity	Antagonist
3	ADORA1	Theophylline	Asthma	Antagonist
4	ADORA1	Adenosine	Tachycardia	Agonist
5	ADORA1	Dyphylline	Asthma	Inhibitor
6	ADORA1	Pentoxifylline	Intermittent claudication	Antagonist
7	ADORA1	Aminophylline	Asthma	Antagonist
8	ADORA1	Oxtriphylline	Asthma
9	ADORA1	Enprofylline	Asthma	Antagonist
10	ADORA1	Gabapentin	Postherpetic neuralgia	Inhibitor
11	ADORA1	Lamotrigine	Epilepsy	Inhibitor
12	BCR	Bosutinib	Chronic myelogenous leukemia	Inhibitor
13	BCR	Ponatinib	Chronic myelogenous leukemia	Antagonist
14	BCR	Imatinib	Chronic myeloid leukemia	Inhibitor
15	CD247	Muromonab	Organ transplant recipients	Inhibitor
16	CD86	Antithymocyte immunoglobulin (rabbit)	Rejection Acute Renal	Binder
17	CD86	Belatacept	Rejection Acute Renal	Antagonist
18	CD86	Abatacept	Rheumatoid arthritis	Antagonist
19	CXCR4	Plerixafor	Mobilization of hematopoietic stem cells	Inhibitor
20	ERBB2	Trastuzumab	Breast cancers	Antibody
21	ERBB2	Lapatinib	Breast cancers	Inhibitor
22	ERBB2	Trastuzumab emtansine	Breast cancers	Antibody
23	ERBB2	Pertuzumab	Breast cancers
24	ERBB2	Afatinib	Metastatic non-small cell lung cancer	Inhibitor
25	ERBB2	Tucatinib	Breast cancers	Antibody
26	ERBB4	Afatinib	Metastatic non-small cell lung cancer	Inhibitor
27	FCER1G	Benzylpenicilloyl polylysine	Penicillin allergies	Agonist
28	FGB	Thrombin	Coagulation factor	Antagonist
29	FGB	Prothrombin	Coagulation factor	Inhibitor
30	FGB	Human thrombin	Coagulation factor	Agonist
31	FGB	Thrombin alfa	Coagulation factor	Activator
32	FGB	Anti-inhibitor coagulant complex	Coagulation factor	Cleavage
33	GHR	Somatotropin	Growth failure	Inhibitor
34	GHR	Pegvisomant	Acromegaly	Antagonist
35	GHR	Somatrem	Growth failure	Ligand
36	HMGCR	Cerivastatin	Hypercholesterolemia	Inhibitor
37	HMGCR	Pravastatin	Hypercholesterolemia	Inhibitor
38	HMGCR	Lovastatin	Hypercholesterolemia	Agonist
39	HMGCR	Simvastatin	Hypercholesterolemia	Antibody
40	HMGCR	Atorvastatin	Hypercholesterolemia	Inhibitor
41	HMGCR	Fluvastatin	Hypercholesterolemia	Inhibitor
42	HMGCR	Rosuvastatin	Hypercholesterolemia	Antagonist
43	HMGCR	Pitavastatin	Hypercholesterolemia	Antibody
44	ICAM1	Hyaluronic acid	Wound healing	Activator
45	IL2RA	Denileukin diftitox	Cutaneous T-cell lymphoma	Binder
46	IL2RA	Aldesleukin	Metastatic melanoma	Agonist
47	IL2RA	Basiliximab	Kidney transplant rejection	Antibody
48	IL2RB	Denileukin diftitox	Cutaneous T-cell lymphoma	Agonist
49	IL2RB	Aldesleukin	Metastatic melanoma	Agonist
50	IL5	Reslizumab	Asthma	Cleavage
51	IL5	Mepolizumab	Asthma	Inhibitor
52	IL6R	Sarilumab	Rheumatoid arthritis	Inhibitor
53	IL6R	Satralizumab	Neuromyelitis optica spectrum disorder	Antibody
54	IL6R	Tocilizumab	Rheumatoid arthritis	Activator
55	NOS1	Methylene blue	Methemoglobinemia	Antagonist
56	NOS1	Ketamine	General anesthesia	Antagonist
57	PIK3CD	Idelalisib	Chronic lymphocytic leukemia	Inhibitor
58	PIK3CD	Copanlisib	Follicular lymphoma	Inhibitor
59	PIK3CD	Duvelisib	Chronic lymphocytic leukemia
60	PRKCE	Tamoxifen	Breast cancers	Agonist
61	PROCR	Tetradecyl hydrogen sulfate (ester)	Gastrointestinal hemorrhage	Modulator
62	RYR1	Dantrolene	Malignant hyperthermia	Antagonist
63	RYR1	Tetracaine	Local anesthesia	Inhibitor
64	THRB	Liothyronine	Hypothyroidism	Agonist
65	THRB	Levothyroxine	Hypothyroidism	Antagonist
66	THRB	Dextrothyroxine	Hypercholesterolemia	Agonist
67	THRB	Liotrix	Hypothyroidism	Agonist
				Inhibitor
